# Supplementary material for: Parent‐of‐Origin Effects in Childhood Asthma at Seven Years of Age
Source: Genet Epidemiol. 2025 Mar 25;49(3):e70007. doi: 10.1002/gepi.70007 (PMC11937430; doi:10.1002/gepi.70007)
Supplement: Supplementary file 3 — Supporting information. [file GEPI-49-0-s003.csv]

SNP	haplos	haplofreq	HWE.pv	RRcm.est.	RRcm.lower	RRcm.upper	RRcm.p.value	RRcf.est.	RRcf.lower	RRcf.upper	RRcf.p.value	RRcm_RRcf.est.	RRcm_RRcf.lower	RRcm_RRcf.upper	RRcm_RRcf.p.value
rs603786-rs605161-rs606390	T-C-A	0.595972691	0.477074895	1	1	1		1	1	1		1	1	1
rs603786-rs605161-rs606390	T-C-G	0.043792567	0.617026589	0.973462919	0.705795455	1.3322999	0.859152366	1.227028618	0.903891716	1.660122946	0.184559667	0.793785561	0.557141535	1.113346032	0.18458012
rs603786-rs605161-rs606390	C-G-G	0.298765037	0.773888044	1.061294496	0.909281399	1.236654296	0.450908519	1.310549804	1.13640015	1.508053323	0.000204957	0.809734203	0.678096328	0.972302055	0.021817202
rs603786-rs605161-rs606390	T-G-G	0.061022931		1.065483995	0.815669089	1.391716669	0.640684123	1.478341646	1.150059607	1.908634846	0.002120878	0.720920303	0.541539028	0.953400646	0.023583501
rs605161-rs606390-rs674684	C-A-A	0.593302383	0.617026589	1	1	1		1	1	1		1	1	1
rs605161-rs606390-rs674684	C-G-G	0.044468845	0.773888044	0.927331139	0.672720089	1.290474745	0.664124883	1.248138322	0.917053151	1.691512269	0.154600152	0.744344007	0.523954544	1.064095119	0.101904208
rs605161-rs606390-rs674684	G-G-G	0.362035814	0.471994789	1.042318246	0.901405341	1.213861879	0.578646996	1.340705388	1.172585608	1.537950728	2.28E-05	0.77778769	0.653655184	0.924491957	0.004466592
rs606390-rs674684-rs12037607	G-G-A	0.051254024	0.773888044	1.016525116	0.760925249	1.373747706	0.896441146	1.466220823	1.11477379	1.92512066	0.005626002	0.693924846	0.508736969	0.954525613	0.022180835
rs606390-rs674684-rs12037607	A-A-G	0.595218717	0.471994789	1	1	1		1	1	1		1	1	1
rs606390-rs674684-rs12037607	G-G-G	0.353440454	0.629626795	1.063602323	0.920186177	1.23990158	0.41268511	1.29144474	1.128816272	1.484912943	0.000299017	0.824105235	0.69183392	0.979654325	0.030927179
rs674684-rs12037607-rs672429	G-A-A	0.051180789	0.471994789	1.007714466	0.753958697	1.351372244	0.944797551	1.516850129	1.15721294	1.990977359	0.00235198	0.6657685	0.489968271	0.903195752	0.009298817
rs674684-rs12037607-rs672429	G-G-A	0.330847775	0.629626795	1.087657154	0.934917776	1.262209687	0.273137463	1.313117746	1.139508265	1.513767903	0.000141198	0.828126217	0.69418144	0.984381622	0.035317715
rs674684-rs12037607-rs672429	A-G-G	0.594679464	0.91817862	1	1	1		1	1	1		1	1	1
rs674684-rs12037607-rs672429	G-G-G	0.022873509		1.063583124	0.692880873	1.601461604	0.790457019	1.140697783	0.748055504	1.729407007	0.54507924	0.935064205	0.583272821	1.475943309	0.760673784
rs12037607-rs672429-rs1198614	G-A-C	0.27325027	0.629626795	1.084723743	0.928216262	1.269795796	0.301803785	1.318554136	1.14183606	1.523536727	0.000185692	0.822934819	0.685518917	0.983467862	0.032637177
rs12037607-rs672429-rs1198614	A-A-G	0.050893716	0.91817862	1.013120248	0.754534477	1.362216265	0.929486606	1.527386723	1.165329102	1.984752229	0.001986535	0.664493936	0.492863606	0.901170778	0.008687469
rs12037607-rs672429-rs1198614	G-A-G	0.061120461	0.85106862	0.961995611	0.730951654	1.263795308	0.781595752	1.147684094	0.88049165	1.491728678	0.31298392	0.838363279	0.621350389	1.135506606	0.256528519
rs12037607-rs672429-rs1198614	G-G-G	0.614354211		1	1	1		1	1	1		1	1	1
rs672429-rs1198614-rs1198838	A-C-A	0.27467378	0.91817862	1.076486978	0.921123142	1.262270277	0.35418981	1.327115504	1.147450798	1.53456569	0.000149823	0.812133444	0.681520871	0.970086943	0.022408678
rs672429-rs1198614-rs1198838	A-G-C	0.110702501	0.85106862	1.007029562	0.813898699	1.242812441	0.949323434	1.345435863	1.097564087	1.643602992	0.003665466	0.74811152	0.595165496	0.946701268	0.014404676
rs672429-rs1198614-rs1198838	G-G-C	0.61424201	0.993704701	1	1	1		1	1	1		1	1	1
rs1198614-rs1198838-rs1198837	G-C-C	0.725275166	0.85106862	1	1	1		1	1	1		1	1	1
rs1198614-rs1198838-rs1198837	C-A-T	0.274724834	0.993704701	1.089297198	0.929478907	1.268014039	0.288611213	1.252233373	1.086209843	1.445619126	0.001822852	0.86962021	0.725057761	1.03743799	0.12318315
rs1198838-rs1198837-rs11210796	C-C-A	0.665050319	0.993704701	1	1	1		1	1	1		1	1	1
rs1198838-rs1198837-rs11210796	A-T-A	0.275691119	0.993704701	1.094368816	0.940766272	1.273594725	0.244069515	1.319431025	1.145345804	1.521558847	0.000148247	0.829787873	0.69649388	0.99260765	0.040103822
rs1198838-rs1198837-rs11210796	C-C-G	0.059073629	0.107426029	1.046246907	0.794914548	1.376293327	0.741971899	1.642935097	1.284863704	2.096535544	7.28E-05	0.636844445	0.481561179	0.845939245	0.001636818
rs1198837-rs11210796-rs1198836	T-A-A	0.275829779	0.993704701	1.094928764	0.940543357	1.274956029	0.242525293	1.319701491	1.143401525	1.51981864	0.000142204	0.829727322	0.696382954	0.992350527	0.040079207
rs1198837-rs11210796-rs1198836	C-A-C	0.664941934	0.107426029	1	1	1		1	1	1		1	1	1
rs1198837-rs11210796-rs1198836	C-G-C	0.059062505	0.993704701	1.046227228	0.794856581	1.376089511	0.741728993	1.643119423	1.284803189	2.096456573	7.26E-05	0.636873154	0.481527148	0.845971332	0.001640226
rs11210796-rs1198836-rs1198835	A-A-C	0.275829779	0.107426029	1.094928764	0.940543357	1.274956029	0.242525293	1.319701491	1.143401525	1.51981864	0.000142204	0.829727322	0.696382954	0.992350527	0.040079207
rs11210796-rs1198836-rs1198835	A-C-T	0.664941934	0.993704701	1	1	1		1	1	1		1	1	1
rs11210796-rs1198836-rs1198835	G-C-T	0.059062505	0.981324787	1.046227228	0.794856581	1.376089511	0.741728993	1.643119423	1.284803189	2.096456573	7.26E-05	0.636873154	0.481527148	0.845971332	0.001640226
rs1198836-rs1198835-rs639476	A-C-C	0.275726791	0.993704701	1.093390199	0.936787053	1.278975256	0.261123012	1.349330919	1.164112962	1.55669981	6.47E-05	0.812595767	0.680926368	0.971648741	0.023485688
rs1198836-rs1198835-rs639476	C-T-C	0.138569176	0.981324787	1.018683051	0.836584381	1.231347663	0.858115219	1.395885453	1.158993603	1.678404552	0.000376094	0.729532109	0.589893902	0.901331722	0.003804459
rs1198836-rs1198835-rs639476	C-T-T	0.58543812	0.335799257	1	1	1		1	1	1		1	1	1
rs1198835-rs639476-rs1749435	C-C-A	0.275448651	0.981324787	1.096509469	0.937019588	1.279695309	0.25704448	1.349956884	1.162128986	1.554363443	5.43E-05	0.812913276	0.680515747	0.971670769	0.023181525
rs1198835-rs639476-rs1749435	T-C-G	0.138656616	0.335799257	1.017524882	0.839570488	1.23401365	0.865961278	1.394604657	1.157297277	1.668993424	0.000376098	0.729241228	0.590939724	0.901661099	0.003882995
rs1198835-rs639476-rs1749435	T-T-G	0.585581607	0.993704701	1	1	1		1	1	1		1	1	1
rs639476-rs1749435-rs615992	C-G-C	0.025788738	0.335799257	0.89166274	0.590030969	1.359428536	0.607398059	1.090436954	0.726991487	1.643077196	0.673610079	0.817018822	0.516100782	1.317802877	0.406679694
rs639476-rs1749435-rs615992	T-G-C	0.585336775	0.993704701	1	1	1		1	1	1		1	1	1
rs639476-rs1749435-rs615992	C-A-T	0.275644024	0.354637908	1.095451334	0.939957364	1.273718913	0.244056494	1.346386377	1.161474411	1.553972618	6.39E-05	0.814973246	0.684010063	0.969629549	0.021807335
rs639476-rs1749435-rs615992	C-G-T	0.112764553		1.045285973	0.845263556	1.287830884	0.678300392	1.46590201	1.204645287	1.787646179	0.000107061	0.71277114	0.56730481	0.89604531	0.003539915
rs1749435-rs615992-rs1749436	G-C-C	0.58534167	0.993704701	1	1	1		1	1	1		1	1	1
rs1749435-rs615992-rs1749436	G-C-G	0.025850686	0.354637908	0.894687262	0.589087131	1.361216714	0.599698659	1.112461246	0.745707966	1.670591487	0.594849679	0.804529314	0.500571115	1.272969537	0.351245203
rs1749435-rs615992-rs1749436	A-T-G	0.27555713	0.345052203	1.096465819	0.93795315	1.278732474	0.244399188	1.345379031	1.163498546	1.549382121	5.80E-05	0.815060905	0.681288894	0.973021135	0.023695496
rs1749435-rs615992-rs1749436	G-T-G	0.112849162		1.047056417	0.849641057	1.291860591	0.655970934	1.465408186	1.204025033	1.775304197	0.000133543	0.715335981	0.569841268	0.897776371	0.004149555
rs615992-rs1749436-rs1749437	C-C-A	0.586986886	0.354637908	1	1	1		1	1	1		1	1	1
rs615992-rs1749436-rs1749437	C-G-C	0.025866856	0.345052203	0.888831356	0.584427912	1.351672341	0.583357671	1.119986348	0.743229847	1.668922426	0.59220557	0.795515026	0.50125609	1.279097936	0.339231096
rs615992-rs1749436-rs1749437	T-G-C	0.387064967	0.345052203	1.086736972	0.941140298	1.257353097	0.25562253	1.392548799	1.218308409	1.594653556	1.29E-06	0.781189899	0.656628151	0.928789879	0.004933434
rs1749436-rs1749437-rs7163	C-A-C	0.585676567	0.345052203	1	1	1		1	1	1		1	1	1
rs1749436-rs1749437-rs7163	G-C-C	0.138742762	0.345052203	1.024190033	0.841512486	1.243552962	0.817572581	1.400426651	1.162890994	1.674785643	0.000316627	0.731278555	0.59231151	0.905521424	0.004240538
rs1749436-rs1749437-rs7163	G-C-T	0.27542097	0.993704701	1.098461056	0.937131777	1.281533527	0.232891032	1.347232376	1.162782465	1.556903854	6.74E-05	0.815959028	0.684264925	0.974424239	0.024975284
rs1749437-rs7163-rs1749438	C-T-G	0.275629271	0.345052203	1.099125233	0.939062582	1.282738351	0.245252325	1.344611173	1.156870707	1.548245108	7.00E-05	0.818207368	0.684680166	0.978215594	0.028297661
rs1749437-rs7163-rs1749438	A-C-T	0.585607792	0.993704701	1	1	1		1	1	1		1	1	1
rs1749437-rs7163-rs1749438	C-C-T	0.138444107	0.868451231	1.027624455	0.847755962	1.246973273	0.786663088	1.393750983	1.156538088	1.668937917	0.000395335	0.736972496	0.597135982	0.911415991	0.005316747
rs7163-rs1749438-rs1782374	T-G-C	0.275970577	0.993704701	1.099557568	0.94368293	1.283707266	0.225159375	1.237150815	1.075513567	1.427893128	0.003175637	0.889730148	0.742249238	1.060435186	0.192550413
rs7163-rs1749438-rs1782374	C-T-T	0.724029423	0.868451231	1	1	1		1	1	1		1	1	1
rs1749438-rs1782374-rs1691302	T-T-A	0.724068311	0.868451231	1	1	1		1	1	1		1	1	1
rs1749438-rs1782374-rs1691302	G-C-G	0.275931689	0.868451231	1.100588234	0.940090212	1.280852596	0.229641765	1.237143552	1.073577538	1.427796877	0.003127832	0.88924944	0.741701432	1.05991051	0.192804397
rs1782374-rs1691302-rs1010627	T-A-A	0.72452169	0.868451231	1	1	1		1	1	1		1	1	1
rs1782374-rs1691302-rs1010627	C-G-C	0.27547831	0.993704701	1.102334581	0.941352732	1.28316065	0.222637002	1.238861229	1.074851891	1.429977986	0.002978445	0.889412111	0.741734113	1.060245667	0.193849934
rs1691302-rs1010627-rs1010628	A-A-A	0.724608896	0.993704701	1	1	1		1	1	1		1	1	1
rs1691302-rs1010627-rs1010628	G-C-G	0.275391104	0.965070851	1.100314226	0.939676057	1.280599604	0.231424832	1.244144471	1.07960355	1.43587154	0.002401534	0.88414425	0.737331661	1.053919998	0.172135081
rs1010627-rs1010628-rs1010629	A-A-C	0.724608896	0.965070851	1	1	1		1	1	1		1	1	1
rs1010627-rs1010628-rs1010629	C-G-T	0.275391104	0.993704701	1.100314226	0.939676057	1.280599604	0.231424832	1.244144471	1.07960355	1.43587154	0.002401534	0.88414425	0.737331661	1.053919998	0.172135081
rs1010628-rs1010629-rs11210797	A-C-C	0.724154145	0.993704701	1	1	1		1	1	1		1	1	1
rs1010628-rs1010629-rs11210797	G-T-T	0.275845855	0.993704701	1.098563552	0.938417657	1.278347617	0.238705524	1.242455228	1.078314116	1.433616544	0.002527752	0.883993376	0.737315282	1.053583697	0.171168462
rs1010629-rs11210797-rs1782381	C-C-C	0.724154145	0.993704701	1	1	1		1	1	1		1	1	1
rs1010629-rs11210797-rs1782381	T-T-T	0.275845855	0.993704701	1.098563552	0.938417657	1.278347617	0.238705524	1.242455228	1.078314116	1.433616544	0.002527752	0.883993376	0.737315282	1.053583697	0.171168462
rs11210797-rs1782381-rs1691287	C-C-A	0.724154145	0.993704701	1	1	1		1	1	1		1	1	1
rs11210797-rs1782381-rs1691287	T-T-G	0.275845855	0.993704701	1.098563552	0.938417657	1.278347617	0.238705524	1.242455228	1.078314116	1.433616544	0.002527752	0.883993376	0.737315282	1.053583697	0.171168462
rs1782381-rs1691287-rs1615025	C-A-A	0.724154145	0.993704701	1	1	1		1	1	1		1	1	1
rs1782381-rs1691287-rs1615025	T-G-G	0.275845855	0.993704701	1.098563552	0.938417657	1.278347617	0.238705524	1.242455228	1.078314116	1.433616544	0.002527752	0.883993376	0.737315282	1.053583697	0.171168462
rs1691287-rs1615025-rs1782382	A-A-A	0.724154145	0.993704701	1	1	1		1	1	1		1	1	1
rs1691287-rs1615025-rs1782382	G-G-G	0.275845855	0.993704701	1.098563552	0.938417657	1.278347617	0.238705524	1.242455228	1.078314116	1.433616544	0.002527752	0.883993376	0.737315282	1.053583697	0.171168462
rs1615025-rs1782382-rs1749439	G-G-A	0.275428304	0.993704701	1.099321887	0.943258106	1.283836121	0.227050451	1.244043164	1.081646802	1.436015572	0.002449944	0.884534746	0.737813605	1.054190215	0.171533612
rs1615025-rs1782382-rs1749439	A-A-G	0.724571696	0.993704701	1	1	1		1	1	1		1	1	1
rs1782382-rs1749439-rs1049276	A-G-C	0.724608896	0.993704701	1	1	1		1	1	1		1	1	1
rs1782382-rs1749439-rs1049276	G-A-G	0.275391104	0.965070851	1.100314226	0.939676057	1.280599604	0.231424832	1.244144471	1.07960355	1.43587154	0.002401534	0.88414425	0.737331661	1.053919998	0.172135081
rs1749439-rs1049276-rs1010621	A-G-C	0.275428304	0.965070851	1.099321887	0.943258106	1.283836121	0.227050451	1.244043164	1.081646802	1.436015572	0.002449944	0.884534746	0.737813605	1.054190215	0.171533612
rs1749439-rs1049276-rs1010621	G-C-T	0.724571696	0.993704701	1	1	1		1	1	1		1	1	1
rs1049276-rs1010621-rs1010620	C-T-C	0.724608896	0.993704701	1	1	1		1	1	1		1	1	1
rs1049276-rs1010621-rs1010620	G-C-T	0.275391104	0.965070851	1.100314226	0.939676057	1.280599604	0.231424832	1.244144471	1.07960355	1.43587154	0.002401534	0.88414425	0.737331661	1.053919998	0.172135081
rs1010621-rs1010620-rs1691289	T-C-A	0.723266583	0.965070851	1	1	1		1	1	1		1	1	1
rs1010621-rs1010620-rs1691289	C-T-G	0.276733417	0.993704701	1.098887013	0.9378906	1.279842595	0.239780974	1.229099389	1.065690341	1.419613554	0.004381057	0.893733678	0.74472004	1.066258488	0.214795311
rs1010620-rs1691289-rs9519	T-G-C	0.277224494	0.993704701	1.096116435	0.940210759	1.280351048	0.242472686	1.227321311	1.066443112	1.417547599	0.004656702	0.894015404	0.745214062	1.066438118	0.213394257
rs1010620-rs1691289-rs9519	C-A-T	0.722775506	0.957077505	1	1	1		1	1	1		1	1	1
rs1691289-rs9519-rs1782383	A-T-A	0.720604642	0.957077505	1	1	1		1	1	1		1	1	1
rs1691289-rs9519-rs1782383	G-C-G	0.279395358	0.957077505	1.093147182	0.934349092	1.271509239	0.263966011	1.219851848	1.058708561	1.407457252	0.005700356	0.895748905	0.747504245	1.067473667	0.221176515
rs9519-rs1782383-rs1782386	C-G-C	0.279426606	0.957077505	1.092016224	0.937769008	1.273989408	0.258213307	1.219738272	1.06070013	1.40753094	0.005777748	0.896291706	0.747877302	1.067892124	0.221078335
rs9519-rs1782383-rs1782386	T-A-G	0.720573394	0.95257644	1	1	1		1	1	1		1	1	1
rs1782383-rs1782386-rs1782387	G-C-A	0.279412891	0.95257644	1.089487262	0.935665177	1.271087854	0.270527195	1.221707029	1.062592937	1.409702277	0.005340663	0.892781949	0.745018505	1.063678908	0.204985669
rs1782383-rs1782386-rs1782387	A-G-T	0.720587109	0.95257644	1	1	1		1	1	1		1	1	1
rs1782386-rs1782387-rs1494904	G-T-A	0.720617123	0.95257644	1	1	1		1	1	1		1	1	1
rs1782386-rs1782387-rs1494904	C-A-G	0.279382877	0.95257644	1.090688945	0.932226416	1.268420594	0.276222217	1.221868219	1.060599543	1.409594447	0.005261856	0.892270463	0.744659178	1.063221627	0.205113986
rs1782387-rs1494904-rs28412828	T-A-A	0.720617123	0.95257644	1	1	1		1	1	1		1	1	1
rs1782387-rs1494904-rs28412828	A-G-G	0.279382877	0.95257644	1.090688945	0.932226416	1.268420594	0.276222217	1.221868219	1.060599543	1.409594447	0.005261856	0.892270463	0.744659178	1.063221627	0.205113986
rs1494904-rs28412828-rs11210798	G-G-A	0.279412891	0.95257644	1.089487262	0.935665177	1.271087854	0.270527195	1.221707029	1.062592937	1.409702277	0.005340663	0.892781949	0.745018505	1.063678908	0.204985669
rs1494904-rs28412828-rs11210798	A-A-G	0.720587109	0.95257644	1	1	1		1	1	1		1	1	1
rs28412828-rs11210798-rs11210799	A-G-A	0.720617123	0.95257644	1	1	1		1	1	1		1	1	1
rs28412828-rs11210798-rs11210799	G-A-G	0.279382877	0.95257644	1.090688945	0.932226416	1.268420594	0.276222217	1.221868219	1.060599543	1.409594447	0.005261856	0.892270463	0.744659178	1.063221627	0.205113986
rs11210798-rs11210799-rs11210800	A-G-C	0.279412891	0.95257644	1.089487262	0.935665177	1.271087854	0.270527195	1.221707029	1.062592937	1.409702277	0.005340663	0.892781949	0.745018505	1.063678908	0.204985669
rs11210798-rs11210799-rs11210800	G-A-T	0.720587109	0.95257644	1	1	1		1	1	1		1	1	1
rs11210799-rs11210800-rs11210801	A-T-A	0.720617123	0.95257644	1	1	1		1	1	1		1	1	1
rs11210799-rs11210800-rs11210801	G-C-G	0.279382877	0.95257644	1.090688945	0.932226416	1.268420594	0.276222217	1.221868219	1.060599543	1.409594447	0.005261856	0.892270463	0.744659178	1.063221627	0.205113986
rs11210800-rs11210801-rs2477562	T-A-A	0.138472097	0.95257644	1.014423737	0.83909717	1.235910482	0.872696924	1.387083085	1.160626853	1.664004179	0.000345327	0.730774493	0.593711982	0.907429973	0.004430337
rs11210800-rs11210801-rs2477562	C-G-A	0.279263835	0.95257644	1.082427458	0.931796851	1.270608768	0.308172896	1.325663216	1.144447745	1.532939557	0.000153495	0.81776795	0.685629269	0.980541409	0.027627848
rs11210800-rs11210801-rs2477562	T-A-C	0.582145887	0.346448723	1	1	1		1	1	1		1	1	1
rs11210801-rs2477562-rs11210802	G-A-A	0.279269741	0.95257644	1.083236035	0.928448756	1.265884446	0.313505684	1.328111314	1.146179412	1.532165729	0.000149098	0.817614767	0.685619618	0.977606954	0.027833505
rs11210801-rs2477562-rs11210802	A-A-C	0.138471295	0.346448723	1.015928047	0.834239913	1.22803434	0.879803179	1.389244733	1.15302221	1.671196385	0.00045606	0.73088534	0.591029241	0.903489169	0.004080837
rs11210801-rs2477562-rs11210802	A-C-C	0.582006359	0.95257644	1	1	1		1	1	1		1	1	1
rs2477562-rs11210802-rs11210803	A-C-A	0.138460606	0.346448723	1.012804785	0.837644375	1.229111524	0.887060262	1.390259741	1.160960551	1.672672884	0.000353294	0.729307453	0.589374415	0.899570013	0.003711729
rs2477562-rs11210802-rs11210803	C-C-A	0.582141544	0.95257644	1	1	1		1	1	1		1	1	1
rs2477562-rs11210802-rs11210803	A-A-C	0.279227389	0.95257644	1.083469874	0.928452018	1.26727691	0.30867617	1.324764665	1.150062686	1.537804574	0.000149766	0.817181286	0.683440082	0.975511093	0.027763174
rs11210802-rs11210803-rs12091169	A-C-C	0.27841595	0.95257644	1.092935023	0.938355697	1.27514343	0.254417168	1.218034657	1.058901797	1.405936763	0.006238465	0.898345715	0.749314094	1.070610306	0.23153448
rs11210802-rs11210803-rs12091169	C-A-G	0.72158405	0.95257644	1	1	1		1	1	1		1	1	1
rs11210803-rs12091169-rs12087752	C-C-C	0.278722652	0.95257644	1.091120297	0.936827479	1.273009316	0.263289778	1.216358704	1.05746643	1.404017712	0.006599237	0.89810219	0.749093311	1.070353599	0.23042372
rs11210803-rs12091169-rs12087752	A-G-T	0.721277348	0.910671161	1	1	1		1	1	1		1	1	1
rs12091169-rs12087752-rs11210804	G-T-A	0.670088658	0.910671161	1	1	1		1	1	1		1	1	1
rs12091169-rs12087752-rs11210804	C-C-G	0.278911782	0.89840888	1.084102453	0.932881054	1.26085563	0.297010245	1.268408479	1.100737365	1.460901786	0.001075228	0.855735579	0.717043777	1.021523479	0.083471051
rs12091169-rs12087752-rs11210804	G-T-G	0.05082615	0.582749466	1.010361255	0.750851581	1.355979069	0.947698691	1.51694953	1.15816098	1.976255502	0.002112802	0.665851461	0.492347454	0.903798051	0.008898637
rs12087752-rs11210804-rs10890240	T-A-C	0.67024814	0.89840888	1	1	1		1	1	1		1	1	1
rs12087752-rs11210804-rs10890240	C-G-T	0.278806688	0.582749466	1.083708531	0.932457882	1.260168484	0.299588586	1.268277735	1.100871688	1.462184801	0.001075215	0.855816595	0.716825744	1.021388021	0.083302289
rs12087752-rs11210804-rs10890240	T-G-T	0.050834525	0.582749466	1.010480809	0.750798975	1.355585952	0.947654606	1.516943259	1.158224353	1.976532255	0.002115392	0.665863392	0.492370997	0.903812178	0.008899545
rs11210804-rs10890240-rs12024776	A-C-C	0.670110415	0.582749466	1	1	1		1	1	1		1	1	1
rs11210804-rs10890240-rs12024776	G-T-C	0.278745252	0.582749466	1.083623437	0.932507281	1.260231436	0.299719783	1.268305355	1.100914168	1.462265964	0.001074271	0.855786977	0.716839718	1.021387751	0.083241272
rs11210804-rs10890240-rs12024776	G-T-T	0.051029526	0.609723321	1.003053269	0.745602747	1.34521712	0.98677359	1.503878293	1.149276071	1.958579186	0.002575929	0.666747217	0.49298762	0.905047527	0.009114539
rs10890240-rs12024776-rs672538	C-C-G	0.583349286	0.582749466	1	1	1		1	1	1		1	1	1
rs10890240-rs12024776-rs672538	C-C-T	0.086914055	0.609723321	1.024339392	0.812244326	1.287543241	0.849504643	1.2985297	1.038474202	1.627346962	0.022290637	0.787843293	0.611988603	1.013436675	0.067342146
rs10890240-rs12024776-rs672538	T-C-T	0.278683176	0.314322111	1.087983735	0.931492091	1.272614553	0.285855509	1.317361585	1.141212247	1.528832141	0.000236116	0.825962152	0.686686729	0.988047029	0.035592402
rs10890240-rs12024776-rs672538	T-T-T	0.050872365		1.007577629	0.757067288	1.356063572	0.946861822	1.560044775	1.197143333	2.050767782	0.00096642	0.646299306	0.476723462	0.873119819	0.004975899
rs12024776-rs672538-rs12402475	T-T-A	0.050921488	0.609723321	1.006990161	0.754565543	1.358284107	0.947107558	1.566313186	1.196916705	2.044575736	0.000943348	0.643368809	0.47361888	0.880586262	0.005454067
rs12024776-rs672538-rs12402475	C-G-C	0.584919509	0.314322111	1	1	1		1	1	1		1	1	1
rs12024776-rs672538-rs12402475	C-T-C	0.364039457	0.609723321	1.075382704	0.932175095	1.250114407	0.324631946	1.32789137	1.162046052	1.524274862	5.24E-05	0.810484095	0.681162854	0.962326056	0.018112645
rs672538-rs12402475-rs17390635	T-A-C	0.050834618	0.314322111	1.019815941	0.756658604	1.360361129	0.894929494	1.555392311	1.189743565	2.025836005	0.001261255	0.656873762	0.486105117	0.89451593	0.007445132
rs672538-rs12402475-rs17390635	G-C-C	0.584230011	0.609723321	1	1	1		1	1	1		1	1	1
rs672538-rs12402475-rs17390635	T-C-C	0.042639763	0.442570413	1.050817579	0.764358207	1.434755241	0.772130207	1.362760109	1.000481858	1.83398267	0.047118411	0.770359722	0.552143876	1.08811441	0.135871813
rs672538-rs12402475-rs17390635	T-C-G	0.321902469		1.090859555	0.93955033	1.27061638	0.250814539	1.29976105	1.130352178	1.495408491	0.000269928	0.839758396	0.699426666	1.003270432	0.054300917
rs12402475-rs17390635-rs12402495	C-C-C	0.626867908	0.609723321	1	1	1		1	1	1		1	1	1
rs12402475-rs17390635-rs12402495	C-G-C	0.322012747	0.442570413	1.090914499	0.942145401	1.264005037	0.253523379	1.265295751	1.103741327	1.453422232	0.000904192	0.862136785	0.72630288	1.026902205	0.097709837
rs12402475-rs17390635-rs12402495	A-C-T	0.051049426	0.609723321	1.016151784	0.756357564	1.356343655	0.9296312	1.511027955	1.156965486	1.974191757	0.002231009	0.672216824	0.492087122	0.911568737	0.01057151
rs55789815-rs11206138-rs55901136	T-G-G	0.519096732	0.193259354	1	1	1		1	1	1		1	1	1
rs55789815-rs11206138-rs55901136	C-C-T	0.050170146	0.038294605	1.304045934	0.980946948	1.728954533	0.064370508	1.026658972	0.76356381	1.37070899	0.871565274	1.269424753	0.923822784	1.762272602	0.136201886
rs55789815-rs11206138-rs55901136	T-C-T	0.430731205	0.031420763	1.117817499	0.969905888	1.291441702	0.133568008	1.004311288	0.880145153	1.14639904	0.945837911	1.112325496	0.936314971	1.319350631	0.228091568
rs11206138-rs55901136-rs1288498	G-G-A	0.390752314	0.038294605	0.896184826	0.769642421	1.037158354	0.145351813	0.916716161	0.797357418	1.055343362	0.22261566	0.977102058	0.820527423	1.163961719	0.794221576
rs11206138-rs55901136-rs1288498	C-T-A	0.482955948	0.031420763	1	1	1		1	1	1		1	1	1
rs11206138-rs55901136-rs1288498	G-G-T	0.126230832	0.009299164	0.942790904	0.765437344	1.161483803	0.568042616	1.1764003	0.970185405	1.424579707	0.093707131	0.801478088	0.635102693	1.008234788	0.055429782
rs55901136-rs1288498-rs1288497	G-T-A	0.126025968	0.031420763	0.942248865	0.765839405	1.157581418	0.564375253	1.185416363	0.976419336	1.436049391	0.083971322	0.792511523	0.630761354	0.998525293	0.049128822
rs55901136-rs1288498-rs1288497	G-A-G	0.391239302	0.009299164	0.892494697	0.767091811	1.035516157	0.131523269	0.918408874	0.795485093	1.054094734	0.230730606	0.970258455	0.81414774	1.155482292	0.746304592
rs55901136-rs1288498-rs1288497	T-A-G	0.482682234	0.009299164	1	1	1		1	1	1		1	1	1
rs1288498-rs1288497-rs4926968	A-G-A	0.089732469	0.009299164	0.950667589	0.750524732	1.191365179	0.654016697	1.008299456	0.801819637	1.261581173	0.95764262	0.941996335	0.726622237	1.223750504	0.668820833
rs1288498-rs1288497-rs4926968	T-A-C	0.1265528	0.009299164	0.989409296	0.811025111	1.211830272	0.929867377	1.213872678	1.005524251	1.460488572	0.042000083	0.817413116	0.654858554	1.026133673	0.073332365
rs1288498-rs1288497-rs4926968	A-G-C	0.783539725	0.389788823	1	1	1		1	1	1		1	1	1
rs1288497-rs4926968-rs11206139	G-A-A	0.089933947	0.009299164	0.911242953	0.719354704	1.155344953	0.451815592	0.940378898	0.748608641	1.193832616	0.625581827	0.968212738	0.736015206	1.270525012	0.812886709
rs1288497-rs4926968-rs11206139	G-C-A	0.396617885	0.389788823	1	1	1		1	1	1		1	1	1
rs1288497-rs4926968-rs11206139	A-C-G	0.125932076	0.044878424	0.938762506	0.763583477	1.166863383	0.55762583	1.167456768	0.956011831	1.417328699	0.126201097	0.804614433	0.638118884	1.012968086	0.064843489
rs1288497-rs4926968-rs11206139	G-C-G	0.38717419		0.896340293	0.767302136	1.043742686	0.161801608	0.895844499	0.776283695	1.039241759	0.143996859	0.999528018	0.833953262	1.196517539	0.990135951
rs4926968-rs11206139-rs2297826	C-G-A	0.495605049	0.389788823	1	1	1		1	1	1		1	1	1
rs4926968-rs11206139-rs2297826	A-A-G	0.09009048	0.044878424	0.996660044	0.783727533	1.262702975	0.977292926	0.967178418	0.765125487	1.216392547	0.774438137	1.029405262	0.783621013	1.355499412	0.822207308
rs4926968-rs11206139-rs2297826	C-A-G	0.39748029	0.030328689	1.086683558	0.936453555	1.257676761	0.280902667	1.03248673	0.89948209	1.185266191	0.652118787	1.05077019	0.883907367	1.253486736	0.577304001
rs4926968-rs11206139-rs2297826	C-G-G	0.016671621		0.604623701	0.33727354	1.09345278	0.092941594	0.92880725	0.562396286	1.558925263	0.780612647	0.653252079	0.342722848	1.240546153	0.19249254
rs11206139-rs2297826-rs1288495	G-A-C	0.113679557	0.044878424	0.870046259	0.684415002	1.106323612	0.259055725	1.283278515	1.045355453	1.57576703	0.018402476	0.677247087	0.517331873	0.885967722	0.004262855
rs11206139-rs2297826-rs1288495	A-G-C	0.091415659	0.030328689	0.880520717	0.673455409	1.144499876	0.34845716	0.913950715	0.699092524	1.185840806	0.50264253	0.962642344	0.708208191	1.30765527	0.809879853
rs11206139-rs2297826-rs1288495	G-G-C	0.016702845	8.35E-05	0.542938251	0.29744805	0.962457496	0.039844573	0.895790727	0.538087857	1.492283862	0.678435243	0.603119203	0.312729299	1.140777441	0.124245931
rs11206139-rs2297826-rs1288495	G-A-T	0.384026823		0.878527069	0.748521124	1.030305279	0.118479144	0.893862356	0.765803972	1.044725682	0.15544447	0.982743292	0.811183346	1.19480437	0.86444161
rs11206139-rs2297826-rs1288495	A-G-T	0.393503494		1	1	1		1	1	1		1	1	1
rs2297826-rs1288495-rs1572262	A-T-C	0.384777844	0.030328689	0.870401074	0.737872679	1.031035468	0.103568333	0.887652067	0.757142639	1.03838761	0.136872086	0.981074608	0.800963163	1.199575685	0.846992083
rs2297826-rs1288495-rs1572262	G-T-C	0.392670929	8.35E-05	1	1	1		1	1	1		1	1	1
rs2297826-rs1288495-rs1572262	A-C-T	0.11196834	5.17E-05	0.904494235	0.712117599	1.147671581	0.409376778	1.273797641	1.031187208	1.575378836	0.023575262	0.709927666	0.545672724	0.932640266	0.013730647
rs2297826-rs1288495-rs1572262	G-C-T	0.110211079		0.78337845	0.606970036	1.019303567	0.064722469	0.893533094	0.699390748	1.144051517	0.370011414	0.876355702	0.650417101	1.191324023	0.398153295
rs1288495-rs1572262-rs1288494	T-C-C	0.416269908	8.35E-05	1	1	1		1	1	1		1	1	1
rs1288495-rs1572262-rs1288494	T-C-G	0.363403012	5.17E-05	1.119475912	0.953996952	1.305962384	0.159266223	1.138654868	0.979210344	1.317266764	0.089556658	0.984804229	0.818056145	1.178000657	0.855408126
rs1288495-rs1572262-rs1288494	C-T-G	0.219841221	0.004924218	0.995393485	0.830461046	1.189010996	0.947685689	1.208847337	1.022596365	1.427247304	0.026688556	0.823089179	0.667117815	1.011335212	0.063059314
rs1572262-rs1288494-rs2297824	T-G-A	0.092026617	5.17E-05	0.853919768	0.666696565	1.098456544	0.220279738	1.054960733	0.839013879	1.333205912	0.640760055	0.808811855	0.610051362	1.077193488	0.141371527
rs1572262-rs1288494-rs2297824	C-C-G	0.415863603	0.004924218	1	1	1		1	1	1		1	1	1
rs1572262-rs1288494-rs2297824	C-G-G	0.365484176	0.503725723	1.116879312	0.960102151	1.30744812	0.160331405	1.137799438	0.986322644	1.32121201	0.081145851	0.980568542	0.817454664	1.180961177	0.848795186
rs1572262-rs1288494-rs2297824	T-G-G	0.12619418		1.140506488	0.922921278	1.398763635	0.215022469	1.306201071	1.07238527	1.595904573	0.007930266	0.872880215	0.693729462	1.094969213	0.246086268
rs1288494-rs2297824-rs11583743	G-A-G	0.092190233	0.004924218	0.776043928	0.605234525	0.997722345	0.044398409	0.925710649	0.7303126	1.16380512	0.497952439	0.84053771	0.63501311	1.104181804	0.218254743
rs1288494-rs2297824-rs11583743	C-G-G	0.415007684	0.503725723	0.904275522	0.777788827	1.053347505	0.195794551	0.877303911	0.759450748	1.012309471	0.075611427	1.030942013	0.863563887	1.232968302	0.738141817
rs1288494-rs2297824-rs11583743	G-G-G	0.402621031	0.060872626	1	1	1		1	1	1		1	1	1
rs1288494-rs2297824-rs11583743	G-G-T	0.089827757		1.025014221	0.810477283	1.289448954	0.840199417	1.218961048	0.981281684	1.513147268	0.072659999	0.839504797	0.651056798	1.073697052	0.171803987
rs2297824-rs11583743-rs1288493	G-G-A	0.403769844	0.503725723	0.914027892	0.785139147	1.065892067	0.251740505	0.876619917	0.758045791	1.012782418	0.077121702	1.043211049	0.872238233	1.248774108	0.646507254
rs2297824-rs11583743-rs1288493	A-G-G	0.092192304	0.060872626	0.772685525	0.602366038	0.99252042	0.041295947	0.939831873	0.74301262	1.179364642	0.585114548	0.822785175	0.622621535	1.082072375	0.168911204
rs2297824-rs11583743-rs1288493	G-G-G	0.413741293	0.009012566	1	1	1		1	1	1		1	1	1
rs2297824-rs11583743-rs1288493	G-T-G	0.089831444		1.027013752	0.810698262	1.295424452	0.823636605	1.224084447	0.985787723	1.516043931	0.06573451	0.837329994	0.652830264	1.075371377	0.167640124
rs11583743-rs1288493-rs72895360	G-A-C	0.403628203	0.060872626	0.914218028	0.782299312	1.064519384	0.248702622	0.872411788	0.75414266	1.007227053	0.06605429	1.049412228	0.870298289	1.255447628	0.614923828
rs11583743-rs1288493-rs72895360	G-G-C	0.412869638	0.009012566	1	1	1		1	1	1		1	1	1
rs11583743-rs1288493-rs72895360	T-G-C	0.0898011	0.49353129	1.025700354	0.810800432	1.293649549	0.834785963	1.217896973	0.981905111	1.510042398	0.074018782	0.841850177	0.654362168	1.076639349	0.173704269
rs11583743-rs1288493-rs72895360	G-G-G	0.093380236		0.761188325	0.592591354	0.978302644	0.031089384	0.917985139	0.72688985	1.153182381	0.460662721	0.828765119	0.625523346	1.08933704	0.185863231
rs1288493-rs72895360-rs2782500	G-C-A	0.12521178	0.009012566	1.149537478	0.932280325	1.416792758	0.190719305	1.325358949	1.080964865	1.613297209	0.005115436	0.869937479	0.689016432	1.091463132	0.224091551
rs1288493-rs72895360-rs2782500	A-C-G	0.404668038	0.49353129	1	1	1		1	1	1		1	1	1
rs1288493-rs72895360-rs2782500	G-C-G	0.376218297	0.053307192	1.107234516	0.94609372	1.295107396	0.206841662	1.140891313	0.982730364	1.326862251	0.083329687	0.968913618	0.807647902	1.163227361	0.742911961
rs1288493-rs72895360-rs2782500	G-G-G	0.093483292		0.837890721	0.654183765	1.070046743	0.159017937	1.049665358	0.825230092	1.321952613	0.697608499	0.797941344	0.60300387	1.063382774	0.120124118
rs72895360-rs2782500-rs35423826	C-G-A	0.224508741	0.49353129	1.051993762	0.890930573	1.236938096	0.552150627	1.312763779	1.125569418	1.535011666	0.00052178	0.800293458	0.663605325	0.965101458	0.021008624
rs72895360-rs2782500-rs35423826	C-A-C	0.125556942	0.053307192	1.104479769	0.903637581	1.343511227	0.328117249	1.346889553	1.112839619	1.633697856	0.002454627	0.819241684	0.656342139	1.020388344	0.077648343
rs72895360-rs2782500-rs35423826	C-G-C	0.556789612	0.583289619	1	1	1		1	1	1		1	1	1
rs72895360-rs2782500-rs35423826	G-G-C	0.092929037		0.824226803	0.64273955	1.044152886	0.114436719	1.067530007	0.852227256	1.336062797	0.580387327	0.774512358	0.584204568	1.013077621	0.062165829
rs2782500-rs35423826-rs2782499	G-C-A	0.650037848	0.053307192	1	1	1		1	1	1		1	1	1
rs2782500-rs35423826-rs2782499	G-A-G	0.224540123	0.583289619	1.066077915	0.903444053	1.255522446	0.448874057	1.314219623	1.131639852	1.533249705	0.000398475	0.8090424	0.670643343	0.973431145	0.027261077
rs2782500-rs35423826-rs2782499	A-C-G	0.125296959	0.531506085	1.128623873	0.933184625	1.378538778	0.213669014	1.341005853	1.112720686	1.623297378	0.002060735	0.84234695	0.679842016	1.044051127	0.117459989
rs35423826-rs2782499-rs11206140	A-G-A	0.224627023	0.583289619	1.060869602	0.897957133	1.249093781	0.495162894	1.318499765	1.128075252	1.526931783	0.000350944	0.805240302	0.669334786	0.970110764	0.022811274
rs35423826-rs2782499-rs11206140	C-A-G	0.649675363	0.531506085	1	1	1		1	1	1		1	1	1
rs35423826-rs2782499-rs11206140	C-G-G	0.125344589	0.593841689	1.129764582	0.930737611	1.37088541	0.217967657	1.338988677	1.107406108	1.611407478	0.002465097	0.843104976	0.681684063	1.045952609	0.125874201
rs2782499-rs11206140-rs2782498	A-G-C	0.650037898	0.531506085	1	1	1		1	1	1		1	1	1
rs2782499-rs11206140-rs2782498	G-A-G	0.22426517	0.593841689	1.06363298	0.897186461	1.248422563	0.470481001	1.320263075	1.135502638	1.539366689	0.00036277	0.804623662	0.6658134	0.966395473	0.022753665
rs2782499-rs11206140-rs2782498	G-G-G	0.125505378	0.531506085	1.137931481	0.932375413	1.377594024	0.200411911	1.337990306	1.111664197	1.608746768	0.002124019	0.850968556	0.684403082	1.051134854	0.141875168
rs11206140-rs2782498-rs867884	G-C-A	0.648664083	0.593841689	1	1	1		1	1	1		1	1	1
rs11206140-rs2782498-rs867884	A-G-G	0.226484864	0.531506085	1.05579823	0.893894807	1.247107306	0.523161956	1.342491283	1.153854089	1.563934619	0.000160943	0.785937245	0.65178523	0.943440141	0.011768269
rs11206140-rs2782498-rs867884	G-G-G	0.124679876	0.324177896	1.160037729	0.951190248	1.415006911	0.138281377	1.364406777	1.132624792	1.65399211	0.001260262	0.849758998	0.682490058	1.052598271	0.140020228
rs2782498-rs867884-rs7529821	C-A-A	0.645774465	0.531506085	1	1	1		1	1	1		1	1	1
rs2782498-rs867884-rs7529821	G-G-C	0.354225535	0.324177896	1.054666133	0.904472045	1.221512538	0.502063572	1.364896639	1.191519501	1.565605529	5.94E-06	0.772144067	0.643752117	0.919684024	0.004226786
rs867884-rs7529821-rs7518153	A-A-C	0.640615918	0.324177896	1	1	1		1	1	1		1	1	1
rs867884-rs7529821-rs7518153	G-C-T	0.359384082	0.312047424	1.035922946	0.889547322	1.198265406	0.659986496	1.347859714	1.177739803	1.544242766	1.19E-05	0.768037645	0.640724274	0.914235776	0.003413317
rs7529821-rs7518153-rs12037959	C-T-C	0.22480688	0.312047424	1.065345104	0.901409641	1.252888615	0.447431096	1.321565936	1.135613549	1.534495475	0.000345977	0.807085856	0.671435956	0.971921625	0.023007419
rs7529821-rs7518153-rs12037959	A-C-T	0.644078378	0.312047424	1	1	1		1	1	1		1	1	1
rs7529821-rs7518153-rs12037959	C-T-T	0.130806792	0.566286083	1.12283678	0.925601684	1.359475071	0.248924599	1.339694685	1.107483882	1.61085277	0.002121705	0.837492707	0.677596216	1.038897619	0.108221006
rs7518153-rs12037959-rs2788036	T-C-C	0.224085963	0.312047424	1.075596247	0.911665036	1.270267219	0.389713477	1.333983922	1.143188765	1.54931001	0.000232003	0.808189507	0.671877838	0.975089312	0.026331168
rs7518153-rs12037959-rs2788036	T-T-C	0.130033679	0.566286083	1.135909033	0.93206421	1.373879525	0.198475746	1.353019371	1.120317005	1.632548909	0.001578096	0.839226063	0.677929338	1.038966244	0.112635386
rs7518153-rs12037959-rs2788036	C-T-T	0.64566803	0.371332289	1	1	1		1	1	1		1	1	1
rs12037959-rs2788036-rs10493173	C-C-A	0.222669993	0.566286083	1.069750654	0.908655899	1.260836162	0.422981722	1.336916228	1.152118673	1.558660403	0.000152619	0.799287612	0.665836911	0.962951399	0.018154095
rs12037959-rs2788036-rs10493173	T-C-A	0.034392445	0.371332289	1.219738139	0.873459405	1.696471405	0.237899071	1.175136216	0.830655061	1.644992307	0.363663137	1.037159546	0.721967022	1.508306673	0.831344463
rs12037959-rs2788036-rs10493173	T-T-A	0.64513919	0.068931657	1	1	1		1	1	1		1	1	1
rs12037959-rs2788036-rs10493173	T-C-G	0.097486852		1.114949329	0.893674754	1.390800018	0.324837399	1.394893632	1.136274057	1.714907148	0.001602822	0.799503278	0.630948523	1.013420397	0.066522028
rs2788036-rs10493173-rs1288492	T-A-C	0.551789013	0.371332289	1	1	1		1	1	1		1	1	1
rs2788036-rs10493173-rs1288492	C-A-T	0.255352835	0.068931657	1.073299588	0.914825974	1.262094944	0.388706263	1.3256605	1.140314291	1.536314613	0.00025036	0.809020942	0.674708594	0.975282037	0.024919486
rs2788036-rs10493173-rs1288492	T-A-T	0.094338403	0.025181816	0.840242222	0.660117371	1.069403654	0.153320697	1.048766571	0.831690337	1.314374997	0.686438972	0.801099898	0.609275887	1.057285795	0.112415609
rs2788036-rs10493173-rs1288492	C-G-T	0.098135678		1.085220744	0.868901786	1.352140357	0.470026454	1.385461827	1.120734975	1.707423153	0.002355062	0.783072334	0.616082484	0.993305638	0.047662768
rs10493173-rs1288492-rs12732372	A-T-A	0.221761089	0.068931657	1.051089056	0.889029465	1.244378388	0.559717038	1.323304872	1.1292366	1.541622288	0.000471241	0.794451442	0.658236525	0.9602195	0.017867669
rs10493173-rs1288492-rs12732372	A-C-G	0.551798162	0.025181816	1	1	1		1	1	1		1	1	1
rs10493173-rs1288492-rs12732372	A-T-G	0.128739975	0.50237813	0.922978319	0.751515177	1.133473457	0.44248769	1.066398529	0.87165957	1.303925717	0.53746896	0.86742012	0.683297545	1.102676777	0.234956005
rs10493173-rs1288492-rs12732372	G-T-G	0.097321763		1.100837859	0.880989316	1.364306733	0.398201484	1.382760132	1.12372803	1.718001743	0.002420738	0.793492401	0.626350138	1.008710718	0.057589541
rs1288492-rs12732372-rs1288491	C-G-C	0.551880972	0.025181816	1	1	1		1	1	1		1	1	1
rs1288492-rs12732372-rs1288491	T-G-C	0.111889476	0.50237813	0.884446209	0.707630235	1.100370342	0.268957533	1.087030646	0.881784567	1.340818524	0.434962598	0.811802811	0.628290015	1.04757965	0.106651092
rs1288492-rs12732372-rs1288491	T-A-T	0.221473607	0.496273667	1.046545614	0.883958727	1.232159064	0.601352466	1.330493421	1.13846672	1.554224889	0.000338888	0.78627446	0.649066709	0.947441135	0.012102779
rs1288492-rs12732372-rs1288491	T-G-T	0.114355487		1.102182964	0.897343149	1.357979209	0.351627945	1.330085746	1.088554	1.621673468	0.004507166	0.829424873	0.660935026	1.040846868	0.108343915
rs12732372-rs1288491-rs1288489	G-C-C	0.645124746	0.50237813	1	1	1		1	1	1		1	1	1
rs12732372-rs1288491-rs1288489	G-C-G	0.018634074	0.496273667	1.152197819	0.735147277	1.817287521	0.536539411	1.213559312	0.772804483	1.921278384	0.394382469	0.951167703	0.577158749	1.542544093	0.831650435
rs12732372-rs1288491-rs1288489	A-T-G	0.221392916	0.465286177	1.059313209	0.896526515	1.249858043	0.494789668	1.339692856	1.15548415	1.560978514	0.000138828	0.7908711	0.655925699	0.953018817	0.013309389
rs12732372-rs1288491-rs1288489	G-T-G	0.114468324		1.123430584	0.921578633	1.380392996	0.250321023	1.32302154	1.089757398	1.61786683	0.005582207	0.850979248	0.675518821	1.065765271	0.160963492
rs1288491-rs1288489-rs78848836	C-C-A	0.092742973	0.496273667	0.821432276	0.646711535	1.05005793	0.112292739	1.058041674	0.845120164	1.329301139	0.623825804	0.77704733	0.588812058	1.020737387	0.072453636
rs1288491-rs1288489-rs78848836	C-C-G	0.550061658	0.465286177	1	1	1		1	1	1		1	1	1
rs1288491-rs1288489-rs78848836	C-G-G	0.018664557	0.52447648	1.114525844	0.701172457	1.739205148	0.655567618	1.22841407	0.773600349	1.9274851	0.375527622	0.907624123	0.548770987	1.476039125	0.689662999
rs1288491-rs1288489-rs78848836	T-G-G	0.338005506		1.032348412	0.890733533	1.196725975	0.669081977	1.342498817	1.165321874	1.549322379	3.98E-05	0.769469798	0.645891705	0.913767974	0.003342487
rs1288489-rs78848836-rs72895370	G-G-C	0.096407248	0.465286177	1.111944375	0.891122187	1.388851082	0.347951429	1.389223038	1.121056296	1.710320147	0.002001416	0.801845677	0.629690922	1.01993503	0.068520687
rs1288489-rs78848836-rs72895370	C-A-T	0.093005693	0.52447648	0.835876725	0.658285657	1.060892001	0.141770031	1.03994772	0.822060588	1.303690835	0.736011675	0.801545355	0.611300435	1.06399244	0.117137714
rs1288489-rs78848836-rs72895370	C-G-T	0.552107213	0.048840225	1	1	1		1	1	1		1	1	1
rs1288489-rs78848836-rs72895370	G-G-T	0.258180858		1.050100287	0.896469173	1.22818175	0.550002933	1.312563024	1.13117532	1.523628338	0.000347357	0.799695532	0.663951397	0.960570293	0.016637617
rs78848836-rs72895370-rs1288487	G-C-G	0.090691475	0.52447648	1.154146237	0.917587027	1.443229427	0.204428695	1.434420528	1.15537497	1.78537034	0.001170183	0.803501637	0.629898516	1.028242002	0.079191484
rs78848836-rs72895370-rs1288487	A-T-G	0.093905971	0.048840225	0.826732078	0.64702341	1.048601647	0.11675264	1.040733737	0.822538811	1.309592483	0.749940113	0.794252555	0.599709948	1.052182812	0.103021703
rs78848836-rs72895370-rs1288487	G-T-G	0.260928911	0.04141758	1.041110663	0.887894682	1.21982063	0.626816179	1.321433345	1.138162203	1.535541044	0.000289767	0.786252702	0.654813178	0.945433488	0.01009327
rs78848836-rs72895370-rs1288487	G-T-T	0.554065753		1	1	1		1	1	1		1	1	1
rs72895370-rs1288487-rs1288486	T-G-C	0.096635782	0.048840225	0.818401393	0.644868585	1.044179029	0.105485073	1.042492207	0.831596179	1.306368952	0.71196437	0.786950729	0.595186397	1.039773116	0.08538166
rs72895370-rs1288487-rs1288486	T-T-C	0.554627292	0.04141758	1	1	1		1	1	1		1	1	1
rs72895370-rs1288487-rs1288486	C-G-T	0.090264453	0.827642719	1.159025015	0.917288936	1.453861851	0.205270789	1.428098619	1.150374672	1.782287242	0.001040717	0.811293479	0.635573763	1.036333664	0.094677443
rs72895370-rs1288487-rs1288486	T-G-T	0.25812883		1.055605758	0.901779079	1.241939175	0.507115057	1.323381804	1.136613859	1.540496281	0.00030513	0.797806292	0.663635739	0.962294764	0.017069016
rs1288487-rs1288486-rs1288485	G-T-C	0.349710148	0.04141758	1.0365009	0.892315498	1.199139955	0.649501164	1.342064557	1.165983026	1.536883952	3.54E-05	0.771909169	0.646628346	0.918332213	0.004101781
rs1288487-rs1288486-rs1288485	G-C-G	0.095643354	0.827642719	0.815656606	0.639079991	1.034130983	0.092457504	1.0771951	0.860788541	1.349816906	0.516418543	0.757229078	0.574030324	0.990238634	0.043606658
rs1288487-rs1288486-rs1288485	T-C-G	0.554451507	0.767703025	1	1	1		1	1	1		1	1	1
rs1288486-rs1288485-rs17108270	T-C-A	0.222248747	0.827642719	1.068109699	0.905444288	1.261128193	0.433795657	1.321042954	1.134377831	1.536573014	0.000363373	0.809516989	0.675890634	0.973919107	0.025523493
rs1288486-rs1288485-rs17108270	T-C-T	0.124576985	0.767703025	1.149963073	0.944018343	1.396944599	0.158429009	1.313608597	1.083595869	1.584837109	0.004775717	0.875542463	0.707500063	1.089260453	0.234628186
rs1288486-rs1288485-rs17108270	C-G-T	0.65287862	0.834296702	1	1	1		1	1	1		1	1	1
rs1288485-rs17108270-rs1288484	G-T-A	0.652461141	0.767703025	1	1	1		1	1	1		1	1	1
rs1288485-rs17108270-rs1288484	C-A-G	0.222856294	0.834296702	1.071763138	0.901864187	1.261408786	0.426183616	1.341951841	1.151192197	1.568048685	0.000193345	0.797667931	0.658634716	0.960089227	0.019289275
rs1288485-rs17108270-rs1288484	C-T-G	0.12455473	0.690565497	1.166633776	0.954230334	1.415996192	0.129151603	1.334983822	1.104806192	1.609986753	0.002814286	0.874560408	0.701946943	1.083324067	0.229395362
rs17108270-rs1288484-rs1288483	T-A-C	0.647560682	0.834296702	1	1	1		1	1	1		1	1	1
rs17108270-rs1288484-rs1288483	A-G-T	0.221485784	0.690565497	1.071370073	0.908397965	1.263908033	0.413521096	1.323867135	1.138504718	1.542802931	0.00031605	0.808522663	0.671598273	0.970076155	0.025248332
rs17108270-rs1288484-rs1288483	T-G-T	0.130822835	0.642439374	1.149713453	0.9459959	1.397714108	0.154996382	1.301018859	1.083533121	1.572494307	0.005384323	0.883030868	0.710696779	1.091753606	0.252171377
rs1288484-rs1288483-rs1288482	A-C-C	0.644784606	0.690565497	1	1	1		1	1	1		1	1	1
rs1288484-rs1288483-rs1288482	G-T-T	0.355215394	0.642439374	1.051922734	0.906845008	1.222019685	0.50017755	1.343899029	1.177763046	1.541144431	1.54E-05	0.782840478	0.656178438	0.930700129	0.006048221
rs1288483-rs1288482-rs1288481	C-C-C	0.025593635	0.642439374	1.213892803	0.818290086	1.781072749	0.333915562	1.092173693	0.7264946	1.631208192	0.675213516	1.112484168	0.714079082	1.709162605	0.640527194
rs1288483-rs1288482-rs1288481	T-T-C	0.355161791	0.66502044	1.056291322	0.910514532	1.228306355	0.464407723	1.352383668	1.178088718	1.549538441	1.31E-05	0.781773214	0.656463035	0.93298148	0.00634516
rs1288483-rs1288482-rs1288481	C-C-T	0.619020911	0.708899146	1	1	1		1	1	1		1	1	1
rs1288482-rs1288481-rs1288480	C-C-C	0.025392982	0.66502044	1.249264969	0.844260515	1.834859873	0.260583597	1.071158906	0.703582038	1.614961607	0.761340627	1.165788971	0.757915552	1.828748433	0.480939208
rs1288482-rs1288481-rs1288480	T-C-C	0.042872929	0.708899146	0.777954787	0.542577033	1.107997486	0.166190499	1.412576718	1.036018523	1.918600761	0.026379826	0.549431611	0.377686802	0.803519204	0.001880622
rs1288482-rs1288481-rs1288480	C-T-C	0.614422469	0.75050437	1	1	1		1	1	1		1	1	1
rs1288482-rs1288481-rs1288480	T-C-T	0.316968612		1.079943463	0.924686619	1.259525711	0.326199937	1.333971168	1.159745049	1.536921855	5.73E-05	0.809517167	0.676780058	0.969344825	0.020611791
rs1288481-rs1288480-rs11802359	C-C-C	0.068984415	0.708899146	0.926684784	0.708818434	1.221023579	0.592485054	1.291751157	1.006334756	1.661680249	0.046280448	0.716965419	0.536755028	0.964363007	0.029157817
rs1288481-rs1288480-rs11802359	T-C-C	0.522460745	0.75050437	1	1	1		1	1	1		1	1	1
rs1288481-rs1288480-rs11802359	C-T-C	0.317139121	0.273526282	1.047690513	0.895879605	1.22462365	0.560527418	1.362485374	1.176834881	1.577161345	3.26E-05	0.768152947	0.641293904	0.919765512	0.004842332
rs1288481-rs1288480-rs11802359	T-C-T	0.090987605		0.829550416	0.654251015	1.074857868	0.143235028	1.124024402	0.889403654	1.419908161	0.324030719	0.739887858	0.561145468	0.98202534	0.035135431
rs1288480-rs11802359-rs72895378	C-C-C	0.593399107	0.75050437	1	1	1		1	1	1		1	1	1
rs1288480-rs11802359-rs72895378	T-C-C	0.315950473	0.273526282	1.076166055	0.924656305	1.252185362	0.343503746	1.352475561	1.17290459	1.55579162	2.99E-05	0.796434574	0.666645327	0.953890871	0.012454161
rs1288480-rs11802359-rs72895378	C-T-T	0.090622073	0.412425144	0.886309051	0.695536379	1.127545832	0.323953064	1.072591076	0.845024834	1.346703952	0.564043636	0.827036822	0.629611358	1.090102796	0.175612322
rs11802359-rs72895378-rs2788032	C-C-A	0.864689444	0.273526282	1	1	1		1	1	1		1	1	1
rs11802359-rs72895378-rs2788032	T-T-A	0.026306835	0.412425144	0.726606847	0.468056416	1.138375921	0.162987257	0.816244924	0.533550588	1.276032923	0.36243323	0.894808699	0.529548044	1.484387747	0.664037532
rs11802359-rs72895378-rs2788032	C-C-C	0.044060693	0.62136968	0.92578513	0.664728184	1.293248333	0.647318736	1.014483746	0.747829924	1.390937938	0.931378447	0.913869751	0.636594376	1.304025789	0.62060924
rs11802359-rs72895378-rs2788032	T-T-C	0.064408692		0.923326719	0.704232249	1.205481391	0.561170305	0.992662926	0.76557999	1.286969563	0.967376293	0.929979581	0.680326751	1.259638293	0.63086667
rs72895378-rs2788032-rs2788031	C-A-C	0.869794014	0.412425144	1	1	1		1	1	1		1	1	1
rs72895378-rs2788032-rs2788031	T-A-C	0.026900688	0.62136968	0.756706251	0.484980424	1.181895906	0.220611304	0.730665349	0.462690476	1.138619306	0.162307004	1.035299951	0.617622368	1.758097807	0.882131999
rs72895378-rs2788032-rs2788031	C-C-C	0.037697845	0.245056176	0.840377303	0.582984307	1.196248989	0.339951181	0.912229916	0.645984035	1.284965145	0.598089035	0.921923834	0.614093775	1.377429492	0.695406926
rs72895378-rs2788032-rs2788031	T-C-C	0.010169885		1.370845623	0.768776486	2.479476714	0.29557129	1.234181862	0.663643818	2.330101567	0.49054665	1.11086545	0.592048978	2.043947295	0.744440382
rs72895378-rs2788032-rs2788031	T-C-T	0.054850932		0.846689371	0.623949711	1.152065501	0.285288272	0.923809539	0.69142585	1.240146292	0.599085373	0.915800355	0.650015667	1.281661849	0.612100728
rs7556097-rs10797775-rs6692352	G-A-C	0.688069159	0.009607917	1	1	1		1	1	1		1	1	1
rs7556097-rs10797775-rs6692352	A-C-C	0.009060669	0.011928455	1.471294888	0.811980228	2.649531247	0.201654085	1.124390704	0.597503727	2.094576271	0.730216681	1.307958728	0.696369285	2.511484618	0.402640267
rs7556097-rs10797775-rs6692352	A-C-T	0.302627945	0.028577196	0.965674356	0.830980586	1.121533226	0.646757073	0.899970327	0.781453477	1.045006304	0.159280824	1.072344766	0.891905355	1.287680482	0.458919179
rs10797775-rs6692352-rs6656676	C-T-A	0.302440695	0.011928455	0.965602799	0.825801188	1.119733388	0.640982232	0.901794931	0.780935093	1.040352591	0.15644075	1.071171584	0.891838599	1.286014277	0.469251299
rs10797775-rs6692352-rs6656676	A-C-T	0.688007161	0.028577196	1	1	1		1	1	1		1	1	1
rs10797775-rs6692352-rs6656676	C-C-T	0.009435849	0.028577196	1.619428249	0.908984987	2.838927608	0.101716687	1.134513927	0.609925856	2.094073762	0.689460762	1.428497808	0.766325945	2.604775455	0.261402375
rs6692352-rs6656676-rs74720592	T-A-C	0.300987134	0.028577196	0.925736147	0.792602272	1.077629102	0.319954959	0.860719852	0.74264814	0.996929721	0.046698418	1.076363011	0.901463413	1.287172261	0.417217853
rs6692352-rs6656676-rs74720592	C-T-C	0.514277478	0.028577196	1	1	1		1	1	1		1	1	1
rs6692352-rs6656676-rs74720592	C-T-T	0.18454939	0.805834139	0.852739723	0.709679123	1.023250085	0.083360349	0.798700312	0.667526352	0.950143807	0.012309098	1.067987536	0.866232063	1.321498378	0.541107298
rs6656676-rs74720592-rs6659412	A-C-C	0.300830401	0.028577196	0.928728254	0.796299509	1.084282305	0.344683105	0.865007223	0.744489164	1.006070084	0.055104797	1.07257849	0.893154876	1.289009465	0.446795126
rs6656676-rs74720592-rs6659412	T-C-C	0.009469679	0.805834139	1.3587705	0.752481028	2.438337425	0.308118759	1.089118728	0.580015356	2.002092466	0.803663332	1.246699639	0.670364085	2.374991937	0.484982373
rs6656676-rs74720592-rs6659412	T-C-T	0.504499304	0.008635796	1	1	1		1	1	1		1	1	1
rs6656676-rs74720592-rs6659412	T-T-T	0.184864518		0.850569377	0.705296342	1.019345056	0.082690612	0.800177599	0.668819616	0.953715289	0.013639949	1.060913484	0.860333482	1.317270364	0.573409609
rs74720592-rs6659412-rs7551029	C-C-G	0.010220805	0.805834139	1.31958581	0.746835923	2.340831796	0.340846203	0.993208796	0.547101495	1.83545518	1	1.321422704	0.702785508	2.446649684	0.389345869
rs74720592-rs6659412-rs7551029	C-T-G	0.504112303	0.008635796	1	1	1		1	1	1		1	1	1
rs74720592-rs6659412-rs7551029	T-T-G	0.18475219	0.029323371	0.850221392	0.708311148	1.020885073	0.081439092	0.801608443	0.670945787	0.957020909	0.014818513	1.062598141	0.856442592	1.310455404	0.594255158
rs74720592-rs6659412-rs7551029	C-C-T	0.300379903		0.926682154	0.791935905	1.08312505	0.335873457	0.867054285	0.746808346	1.001252322	0.051988995	1.071130705	0.89209958	1.285634171	0.465206427
rs6659412-rs7551029-rs2333150	C-G-A	0.010210021	0.008635796	1.370010057	0.768519996	2.399725422	0.287831276	1.046924856	0.57102623	1.918317611	0.882006235	1.307949333	0.693832731	2.418166885	0.408013651
rs6659412-rs7551029-rs2333150	C-T-A	0.301844141	0.029323371	0.962807186	0.823956668	1.115948292	0.611370662	0.904450649	0.784001241	1.043400914	0.170369863	1.064167896	0.885774638	1.277568831	0.513278371
rs6659412-rs7551029-rs2333150	T-G-C	0.687788303	0.008635796	1	1	1		1	1	1		1	1	1
rs7551029-rs2333150-rs58447610	G-A-A	0.009480059	0.029323371	1.414167205	0.790671713	2.551322065	0.243328261	1.132137959	0.615648683	2.129747619	0.678307063	1.250570502	0.658997917	2.330784439	0.497852226
rs7551029-rs2333150-rs58447610	G-C-A	0.688333073	0.008635796	1	1	1		1	1	1		1	1	1
rs7551029-rs2333150-rs58447610	T-A-G	0.302005346	0.028577196	0.962398144	0.830108349	1.118471442	0.620206752	0.906861406	0.780239557	1.04446078	0.179189039	1.062660621	0.884634407	1.277530126	0.51570518
rs2333150-rs58447610-rs11585935	A-A-A	0.009454932	0.008635796	1.392601921	0.775391299	2.517201228	0.268478871	1.095881555	0.598059223	2.04664177	0.755010072	1.264527194	0.664936632	2.35720347	0.474315178
rs2333150-rs58447610-rs11585935	C-A-A	0.50086644	0.028577196	1	1	1		1	1	1		1	1	1
rs2333150-rs58447610-rs11585935	A-G-A	0.301199891	0.82069791	0.954848093	0.816226116	1.116067395	0.552835655	0.871886395	0.751642014	1.011835332	0.072683343	1.09482363	0.910181381	1.320135068	0.333457575
rs2333150-rs58447610-rs11585935	C-A-C	0.188095945		0.914220174	0.762341767	1.093246796	0.324024224	0.883526651	0.741016069	1.049339473	0.158005569	1.036832843	0.838499168	1.274643251	0.748634799
rs58447610-rs11585935-rs169154	A-A-A	0.276351096	0.028577196	1.009374014	0.845537008	1.206708766	0.916686673	0.981675345	0.824835673	1.165631133	0.832073029	1.028106443	0.83877107	1.267444303	0.794502542
rs58447610-rs11585935-rs169154	A-C-A	0.187966373	0.82069791	0.984673414	0.809082854	1.195086647	0.866655776	1.005711068	0.831577204	1.214900494	0.959449612	0.978282483	0.779464046	1.223073824	0.846994479
rs58447610-rs11585935-rs169154	A-A-C	0.237150899	0.617745225	1.147606345	0.950428867	1.374950596	0.142271574	1.278635811	1.073557765	1.51481409	0.005445585	0.897151502	0.72718944	1.103077172	0.298235855
rs58447610-rs11585935-rs169154	G-A-C	0.29788417		1	1	1		1	1	1		1	1	1
rs11585935-rs169154-rs6666926	A-C-G	0.29550679	0.82069791	1	1	1		1	1	1		1	1	1
rs11585935-rs169154-rs6666926	A-A-T	0.280954036	0.617745225	1.028431214	0.865237578	1.223858776	0.75637143	0.962021104	0.808662812	1.140777789	0.647823296	1.070040892	0.873901084	1.314557019	0.512795463
rs11585935-rs169154-rs6666926	C-A-T	0.188323894	0.039570985	0.977707078	0.802611704	1.186612273	0.813523897	0.983358171	0.813574178	1.195756649	0.870148848	0.993305826	0.791886235	1.247401226	0.951900157
rs11585935-rs169154-rs6666926	A-C-T	0.234797873		1.163454801	0.972095904	1.393450542	0.097014437	1.293040559	1.083158465	1.5246748	0.002914003	0.900263573	0.735160209	1.102627861	0.314911337
rs169154-rs6666926-rs57642929	C-G-C	0.294986441	0.617745225	1	1	1		1	1	1		1	1	1
rs169154-rs6666926-rs57642929	A-T-C	0.274017341	0.039570985	1.023968482	0.858326993	1.222928989	0.802330008	0.969381562	0.816586368	1.15300339	0.715915283	1.055837799	0.857597687	1.29773072	0.601410458
rs169154-rs6666926-rs57642929	C-T-C	0.235951367	0.996123629	1.154539803	0.960307883	1.378728127	0.117792538	1.291857492	1.090414381	1.528622924	0.003378434	0.894283377	0.730910741	1.09897148	0.278773447
rs169154-rs6666926-rs57642929	A-T-G	0.194684055		0.993488085	0.817191281	1.200659596	0.939499622	0.960568667	0.790189337	1.159716212	0.67831436	1.033502238	0.825355207	1.285123334	0.77229168
rs6666926-rs57642929-rs12095447	T-C-C	0.501092929	0.039570985	1	1	1		1	1	1		1	1	1
rs6666926-rs57642929-rs12095447	T-G-C	0.194966054	0.996123629	0.918421135	0.767706576	1.095326651	0.346148011	0.865755158	0.726357972	1.025540621	0.100178637	1.059488231	0.863637999	1.308432895	0.569751237
rs6666926-rs57642929-rs12095447	G-C-G	0.294168431	0.013352003	0.946607131	0.809520686	1.105168616	0.492835977	0.883310085	0.759161777	1.028821053	0.107214295	1.071131414	0.888056138	1.290627909	0.461167722
rs6666926-rs57642929-rs12095447	T-C-G	0.009476893		1.366896361	0.765924696	2.49491037	0.291003603	1.103041932	0.59840592	2.045440597	0.751403601	1.238748632	0.663441996	2.362072624	0.499436261
rs57642929-rs12095447-rs111875294	C-C-C	0.498953754	0.996123629	1	1	1		1	1	1		1	1	1
rs57642929-rs12095447-rs111875294	G-C-C	0.195332085	0.013352003	0.910388429	0.760468599	1.085998532	0.299892205	0.867204223	0.729461161	1.028837281	0.103817006	1.048964355	0.853456815	1.288018569	0.647866682
rs57642929-rs12095447-rs111875294	C-G-C	0.238876285	0.688563535	0.934162704	0.792858534	1.102955705	0.422095534	0.881650419	0.747208103	1.036412494	0.122662605	1.061043576	0.873981368	1.286134511	0.557453459
rs57642929-rs12095447-rs111875294	C-G-T	0.066287177		0.86039081	0.65547304	1.135476601	0.281461334	1.008887189	0.78529464	1.30770243	0.932221118	0.852801253	0.6300023	1.151646658	0.29263913
rs12095447-rs111875294-rs4652711	C-C-C	0.498783097	0.013352003	1	1	1		1	1	1		1	1	1
rs12095447-rs111875294-rs4652711	G-C-C	0.238807723	0.688563535	0.935317859	0.791691374	1.1049742	0.425327674	0.880627652	0.748445009	1.035142525	0.120701627	1.063242962	0.877965897	1.286738227	0.535061637
rs12095447-rs111875294-rs4652711	G-T-C	0.066273281	0.996123629	0.860288541	0.649649487	1.12458731	0.271932753	1.012441287	0.781543298	1.304170162	0.936317689	0.851335452	0.624892701	1.142536239	0.280932764
rs12095447-rs111875294-rs4652711	C-C-T	0.195710588		0.907221435	0.755556936	1.078244192	0.264717732	0.864339604	0.727678242	1.025794021	0.09795562	1.047565892	0.852775321	1.288325031	0.65196573
rs111875294-rs4652711-rs11804948	C-C-C	0.087877387	0.688563535	1.161086926	0.930454591	1.450879715	0.185512017	1.017593244	0.812966201	1.270020865	0.878897147	1.141570829	0.891479619	1.45975393	0.290934453
rs111875294-rs4652711-rs11804948	C-C-T	0.65015314	0.996123629	1	1	1		1	1	1		1	1	1
rs111875294-rs4652711-rs11804948	T-C-T	0.066299816	0.471273985	0.849966799	0.641630261	1.115363642	0.237023287	1.073862648	0.834609426	1.376521492	0.584166421	0.792852265	0.580654428	1.068281396	0.12743637
rs111875294-rs4652711-rs11804948	C-T-T	0.195361698		0.949373186	0.800430014	1.128624639	0.55591002	0.895048901	0.757275945	1.05643524	0.186415603	1.06091571	0.867069435	1.298836546	0.564213943
rs4652711-rs11804948-rs2584825	C-C-C	0.087716614	0.996123629	1.243243547	0.990833172	1.556059647	0.058236799	1.129723728	0.897708783	1.417829394	0.29956913	1.100803082	0.854755686	1.42000916	0.452744458
rs4652711-rs11804948-rs2584825	C-T-C	0.241964406	0.471273985	1.179376229	0.998901932	1.39116791	0.050256207	1.315602901	1.123754078	1.539510361	0.000641183	0.896140778	0.74271941	1.086252888	0.259935863
rs4652711-rs11804948-rs2584825	C-T-T	0.474932268	0.197586191	1	1	1		1	1	1		1	1	1
rs4652711-rs11804948-rs2584825	T-T-T	0.195249624		0.992877769	0.828943466	1.189369982	0.937621011	1.010641399	0.848882669	1.202051694	0.908079365	0.982737553	0.796935256	1.211435141	0.864148796
rs11804948-rs2584825-rs618779	C-C-C	0.087280401	0.471273985	1.247415061	0.999727712	1.558676096	0.052666855	1.114075758	0.883761844	1.405487606	0.367175197	1.123066166	0.866146465	1.44582705	0.37474085
rs11804948-rs2584825-rs618779	T-C-C	0.010979621	0.197586191	1.633758601	0.869578947	3.026402258	0.124350732	1.247585966	0.662690602	2.344681795	0.490869092	1.306570756	0.656744947	2.550149725	0.441602791
rs11804948-rs2584825-rs618779	T-T-C	0.193640691	0.587339217	0.98288378	0.81954396	1.180101911	0.855972252	0.981750477	0.823697894	1.171407257	0.841254653	1.001281262	0.808799048	1.239332343	0.986720262
rs11804948-rs2584825-rs618779	T-C-T	0.23062466		1.156241129	0.973664239	1.37444503	0.094403882	1.304034627	1.111429818	1.52971722	0.001207406	0.88593292	0.730263632	1.082559692	0.229393098
rs11804948-rs2584825-rs618779	T-T-T	0.476951934		1	1	1		1	1	1		1	1	1
rs2584825-rs618779-rs13375160	T-T-C	0.177477329	0.197586191	0.956246823	0.783387476	1.172333493	0.66187694	0.932402069	0.766597781	1.133375181	0.484678142	1.024747581	0.81574435	1.294704051	0.827899958
rs2584825-rs618779-rs13375160	C-C-T	0.10085622	0.587339217	1.218154286	0.956086168	1.550078958	0.105501839	1.121423861	0.879873081	1.407819039	0.349350422	1.086248308	0.82621042	1.438972819	0.550687981
rs2584825-rs618779-rs13375160	T-C-T	0.188915995	0.716909155	1.025068892	0.834317097	1.25463533	0.818372109	0.957534479	0.783403066	1.167612687	0.667336487	1.069009097	0.843015902	1.361670245	0.586021642
rs2584825-rs618779-rs13375160	C-T-T	0.229904781		1.141119664	0.941694675	1.379899217	0.176715503	1.272900327	1.061425249	1.529164312	0.008681946	0.89600651	0.723213846	1.109438348	0.325108655
rs2584825-rs618779-rs13375160	T-T-T	0.302292394		1	1	1		1	1	1		1	1	1
rs618779-rs13375160-rs6667166	T-C-C	0.178458393	0.587339217	0.953815057	0.781984653	1.15738502	0.631063151	0.953380654	0.789191713	1.149327255	0.618222368	1.000175234	0.804141517	1.255256465	0.990223315
rs618779-rs13375160-rs6667166	C-T-C	0.258311607	0.716909155	1.070201645	0.899295027	1.266915286	0.453523134	1.016092595	0.852652897	1.201262116	0.860388048	1.053516904	0.860469658	1.279192084	0.615938994
rs618779-rs13375160-rs6667166	T-T-C	0.18990214	0.011352712	1.109650518	0.916116335	1.339692517	0.282812496	1.346910996	1.128181293	1.604839791	0.001009354	0.822625605	0.669209388	1.013948177	0.067457569
rs618779-rs13375160-rs6667166	C-T-T	0.032534729		0.957030467	0.635670347	1.432215127	0.829385344	1.025819853	0.691367257	1.508200142	0.906469393	0.931403589	0.593111329	1.474535291	0.768858304
rs618779-rs13375160-rs6667166	T-T-T	0.340239799		1	1	1		1	1	1		1	1	1
rs13375160-rs6667166-rs12568218	C-C-C	0.178989188	0.716909155	0.891706354	0.733098837	1.077101261	0.231586506	0.794901103	0.657839926	0.957839411	0.016857604	1.12213141	0.901774547	1.401247221	0.303260586
rs13375160-rs6667166-rs12568218	T-C-C	0.367520545	0.011352712	1	1	1		1	1	1		1	1	1
rs13375160-rs6667166-rs12568218	T-T-C	0.370388225	0.316912592	0.95127984	0.813801805	1.108974239	0.515147057	0.830126249	0.714853846	0.962938526	0.014496464	1.143396687	0.958478297	1.364987651	0.140035191
rs13375160-rs6667166-rs12568218	T-C-G	0.082628648		1.063357577	0.837494774	1.346197428	0.616949455	0.815653781	0.63579343	1.036719078	0.099004471	1.304827605	0.993885285	1.720162167	0.056637096
rs6667166-rs12568218-rs557514	C-C-A	0.36644419	0.011352712	1	1	1		1	1	1		1	1	1
rs6667166-rs12568218-rs557514	C-C-G	0.17673692	0.316912592	0.888065078	0.730687418	1.076664393	0.219553633	0.772459949	0.640265934	0.934540842	0.007291974	1.149029213	0.921935165	1.431728806	0.217516124
rs6667166-rs12568218-rs557514	T-C-G	0.373643048	0.803660717	0.91521609	0.782961868	1.066499865	0.254300453	0.837454665	0.721170257	0.969912873	0.018831853	1.092546006	0.911006254	1.311411425	0.33810665
rs6667166-rs12568218-rs557514	C-G-G	0.08280045		1.040837983	0.821091219	1.31707058	0.745657351	0.81133143	0.633595362	1.032417358	0.091352706	1.285160054	0.976356135	1.691926897	0.070976498
rs12568218-rs557514-rs646279	C-A-A	0.199377394	0.316912592	1.02045074	0.85831399	1.215506694	0.817575722	1.00437595	0.847881971	1.187866197	0.970117653	1.018403819	0.829739782	1.245106015	0.871704185
rs12568218-rs557514-rs646279	C-G-A	0.551300841	0.803660717	1	1	1		1	1	1		1	1	1
rs12568218-rs557514-rs646279	G-G-A	0.081870723	0.27689181	1.169538936	0.926573013	1.46942685	0.185530577	1.001531241	0.781343977	1.279285665	0.996690566	1.16532032	0.895707175	1.535713819	0.253153897
rs12568218-rs557514-rs646279	C-A-C	0.167003556		1.209316885	1.011898004	1.447687949	0.035604883	1.464525061	1.236644063	1.7279538	7.55E-06	0.826451881	0.680943738	1.006122114	0.05708666
rs557514-rs646279-rs529144	A-A-G	0.199772963	0.803660717	0.99729062	0.841905918	1.186185888	0.980895813	1.006413657	0.852252928	1.189999777	0.935618212	0.990531992	0.814974152	1.211951789	0.940139865
rs557514-rs646279-rs529144	G-A-G	0.630729642	0.27689181	1	1	1		1	1	1		1	1	1
rs557514-rs646279-rs529144	A-C-T	0.169198754	0.348678201	1.164125832	0.975586766	1.394637807	0.089652816	1.443273984	1.226477644	1.701810336	1.06E-05	0.806552808	0.667844526	0.98304542	0.030594895
rs646279-rs529144-rs658967	C-T-C	0.170506424	0.27689181	1.144835934	0.96085187	1.367439243	0.131375915	1.442879024	1.230800451	1.697367844	6.80E-06	0.794361049	0.652284149	0.961747138	0.019260624
rs646279-rs529144-rs658967	A-G-T	0.829493576	0.348678201	1	1	1		1	1	1		1	1	1
rs529144-rs658967-rs12568722	T-C-C	0.169759516	0.348678201	1.173474735	0.980184949	1.400784545	0.078979401	1.428997432	1.213528972	1.672445811	1.26E-05	0.820667283	0.674840938	0.99515773	0.047692877
rs529144-rs658967-rs12568722	G-T-C	0.755372351	0.270302219	1	1	1		1	1	1		1	1	1
rs529144-rs658967-rs12568722	G-T-G	0.074627714	0.457311164	1.155337866	0.908751016	1.46342443	0.237723982	0.883969915	0.678481065	1.13914972	0.339202835	1.305041813	0.988638507	1.739288911	0.064683463
rs658967-rs12568722-rs525200	C-C-A	0.168360131	0.270302219	1.176805411	0.985047065	1.398777032	0.072247799	1.440173125	1.22644426	1.687224806	9.52E-06	0.815671113	0.673902975	0.991158719	0.03796767
rs658967-rs12568722-rs525200	T-C-G	0.756274348	0.457311164	1	1	1		1	1	1		1	1	1
rs658967-rs12568722-rs525200	T-G-G	0.075026001	0.20050966	1.160978022	0.914367509	1.468672706	0.218917371	0.875272473	0.671981056	1.131343337	0.299949947	1.325453951	1.005917458	1.765414372	0.049928969
rs12568722-rs525200-rs498971	C-G-C	0.756698465	0.457311164	1	1	1		1	1	1		1	1	1
rs12568722-rs525200-rs498971	G-G-C	0.074758267	0.20050966	1.162916746	0.91951395	1.475120622	0.200579039	0.87954068	0.682081721	1.141420937	0.332817398	1.325677779	0.992008685	1.747214984	0.052341652
rs12568722-rs525200-rs498971	C-A-T	0.168413023	0.237537117	1.169607446	0.977474254	1.398073713	0.080940344	1.440176024	1.227733704	1.689906756	9.59E-06	0.812680218	0.668512283	0.982779419	0.033879392
rs525200-rs498971-rs497915	A-T-A	0.169075276	0.20050966	1.140052934	0.9570566	1.361101454	0.143501438	1.454812488	1.24064581	1.711160817	4.25E-06	0.78457456	0.644588348	0.949548749	0.013513726
rs525200-rs498971-rs497915	G-C-G	0.830924724	0.237537117	1	1	1		1	1	1		1	1	1
rs498971-rs497915-rs674978	T-A-C	0.169567683	0.237537117	1.143148434	0.960002676	1.364241558	0.134428473	1.455444303	1.241767997	1.71072025	3.85E-06	0.786445413	0.646388987	0.951441079	0.014186962
rs498971-rs497915-rs674978	C-G-T	0.830432317	0.270302219	1	1	1		1	1	1		1	1	1
rs497915-rs674978-rs578006	G-T-C	0.176959414	0.270302219	0.961179299	0.801248183	1.146284259	0.653557883	0.958853174	0.802352417	1.146267334	0.636820239	1.001209165	0.814962649	1.236258041	0.975980476
rs497915-rs674978-rs578006	A-C-G	0.170632404	0.270302219	1.117468552	0.934316437	1.333814793	0.222837537	1.450207048	1.231500587	1.698552499	8.50E-06	0.77267254	0.63754213	0.939661771	0.009680495
rs497915-rs674978-rs578006	G-T-G	0.652019666	0.564417039	1	1	1		1	1	1		1	1	1
rs674978-rs578006-rs677739	C-G-A	0.170688674	0.270302219	1.114257326	0.930795428	1.331718186	0.238024304	1.443958999	1.226336739	1.694450213	8.50E-06	0.77240361	0.635958823	0.939624773	0.009830583
rs674978-rs578006-rs677739	T-C-G	0.177227012	0.564417039	0.959584748	0.803415666	1.144803375	0.64487989	0.957483356	0.800953706	1.138033229	0.621830118	1.001451541	0.813564858	1.237020924	0.974316439
rs674978-rs578006-rs677739	T-G-G	0.65193769	0.224328405	1	1	1		1	1	1		1	1	1
rs578006-rs677739-rs2924458	G-A-C	0.168491304	0.564417039	1.211657636	1.001426053	1.471195073	0.047629171	1.425728468	1.194534086	1.699633738	7.20E-05	0.851126278	0.687448497	1.048510422	0.125897671
rs578006-rs677739-rs2924458	G-G-C	0.281799979	0.224328405	1.088147429	0.925224177	1.283877451	0.312645758	0.984922613	0.838308598	1.153206032	0.847411143	1.106306415	0.913683456	1.339004347	0.304702925
rs578006-rs677739-rs2924458	C-G-G	0.175930124	0.331154188	1.021323839	0.843008755	1.230813676	0.841762901	0.948241923	0.783338777	1.146316927	0.587679139	1.076035544	0.862785434	1.336353313	0.521565398
rs578006-rs677739-rs2924458	G-G-G	0.373364333		1	1	1		1	1	1		1	1	1
rs677739-rs2924458-rs113816640	A-C-G	0.167136427	0.224328405	1.212131134	1.010403201	1.448590902	0.039277717	1.484807253	1.246773617	1.761329146	4.92E-06	0.81534261	0.669148636	0.99535206	0.043746526
rs677739-rs2924458-rs113816640	G-C-G	0.282894638	0.331154188	1.065812801	0.9086515	1.249046636	0.4387284	1.022861418	0.874834202	1.192835812	0.777577067	1.040355235	0.862922597	1.255746758	0.671167868
rs677739-rs2924458-rs113816640	G-G-G	0.481079915	0.630669777	1	1	1		1	1	1		1	1	1
rs677739-rs2924458-rs113816640	G-G-T	0.068381381		0.933496367	0.705301932	1.225962539	0.616118409	1.201417152	0.927699937	1.539374745	0.161949214	0.777168407	0.57349606	1.052905205	0.103039353
rs2924458-rs113816640-rs6677117	C-G-A	0.450963095	0.331154188	1	1	1		1	1	1		1	1	1
rs2924458-rs113816640-rs6677117	G-G-A	0.177494055	0.630669777	0.914138804	0.760976194	1.094492405	0.331436567	0.815673237	0.678199497	0.979170777	0.02729553	1.121627222	0.904837086	1.384689943	0.296105024
rs2924458-rs113816640-rs6677117	G-G-G	0.302585285	0.024635681	0.896345549	0.76755717	1.051050864	0.174483099	0.833319912	0.714824369	0.969989864	0.020332608	1.075720481	0.893224394	1.294573438	0.439502771
rs2924458-rs113816640-rs6677117	G-T-G	0.068547425		0.84978312	0.646129874	1.108387145	0.231831213	0.991108003	0.762648193	1.279842175	0.934973059	0.855685692	0.639250116	1.157478555	0.311420177
rs113816640-rs6677117-rs60623946	G-G-A	0.302634814	0.630669777	0.927246849	0.794014938	1.076483568	0.321576514	0.867039938	0.746881114	0.9994366	0.056327027	1.069873124	0.891181936	1.284376153	0.480019687
rs113816640-rs6677117-rs60623946	T-G-A	0.068472627	0.024635681	0.863811769	0.656354467	1.127785809	0.279586596	1.050703787	0.815690959	1.349750851	0.708199198	0.820718085	0.612490477	1.104832944	0.191174572
rs113816640-rs6677117-rs60623946	G-A-C	0.628681606	0.021962691	1	1	1		1	1	1		1	1	1
rs6677117-rs60623946-rs79131706	A-C-A	0.072810421	0.024635681	1.05395081	0.822356945	1.344480221	0.687522772	0.839793155	0.650803417	1.087560365	0.182303197	1.253618495	0.938738342	1.667169483	0.122185654
rs6677117-rs60623946-rs79131706	G-A-G	0.371701504	0.021962691	0.921040077	0.79398554	1.0649483	0.272553102	0.881935727	0.766154233	1.01050484	0.073639589	1.044719611	0.877249538	1.243359785	0.626508369
rs6677117-rs60623946-rs79131706	A-C-G	0.555256784	0.161714875	1	1	1		1	1	1		1	1	1
rs60623946-rs79131706-rs11583498	C-G-G	0.347596088	0.021962691	1	1	1		1	1	1		1	1	1
rs60623946-rs79131706-rs11583498	C-A-T	0.072739889	0.161714875	1.048316112	0.814022622	1.343722061	0.722852473	0.794161669	0.610287407	1.037398955	0.085040905	1.316165275	0.987483795	1.771574769	0.060645394
rs60623946-rs79131706-rs11583498	A-G-T	0.36949173	0.042629365	0.920702742	0.786682348	1.07953417	0.300395961	0.835776623	0.718866714	0.968164919	0.019946687	1.101699932	0.918839331	1.318318971	0.29594009
rs60623946-rs79131706-rs11583498	C-G-T	0.210035954		0.951128871	0.794063952	1.140192418	0.590443239	0.845811786	0.709981426	1.004456035	0.061189136	1.12618501	0.917523927	1.382294833	0.259630735
rs79131706-rs11583498-rs73057335	G-G-A	0.350986017	0.161714875	1.043893154	0.901322291	1.214719561	0.563831572	1.184595468	1.034885236	1.36235498	0.015857862	0.882087767	0.742896763	1.048524811	0.159145888
rs79131706-rs11583498-rs73057335	G-T-A	0.57599256	0.042629365	1	1	1		1	1	1		1	1	1
rs79131706-rs11583498-rs73057335	A-T-G	0.072744205	0.168258966	1.123440224	0.880673399	1.431836618	0.34875298	0.929519981	0.721062271	1.206404209	0.589710214	1.209314525	0.904426892	1.604977012	0.198556904
rs11583498-rs73057335-rs73057336	T-G-A	0.072318125	0.042629365	1.13048367	0.883467514	1.441542652	0.331645383	0.934251599	0.722549402	1.211489723	0.609948598	1.209539948	0.907162751	1.607679712	0.193748658
rs11583498-rs73057335-rs73057336	G-A-G	0.35034762	0.168258966	1.04318336	0.898082809	1.208370705	0.587691755	1.191379621	1.036004221	1.363953095	0.013443769	0.876172873	0.734716663	1.042018932	0.14121253
rs11583498-rs73057335-rs73057336	T-A-G	0.577093059	0.11562299	1	1	1		1	1	1		1	1	1
rs73057335-rs73057336-rs58677841	G-A-A	0.072640937	0.168258966	1.10728246	0.870242157	1.407414439	0.402582771	0.870505855	0.677781873	1.128890584	0.291051325	1.271431349	0.954783053	1.677446064	0.096890952
rs73057335-rs73057336-rs58677841	A-G-C	0.927359063	0.11562299	1	1	1		1	1	1		1	1	1
rs73057336-rs58677841-rs73057339	A-A-C	0.072516763	0.11562299	1.11442491	0.880487357	1.424934406	0.36745348	0.873542223	0.676040074	1.127821366	0.293622527	1.277326824	0.96347438	1.686145315	0.088366819
rs73057336-rs58677841-rs73057339	G-C-C	0.009140222	0.162933476	1.367148457	0.736533042	2.480342716	0.318326265	1.069173862	0.5615069	2.024950357	0.840379074	1.279464542	0.650377831	2.464915979	0.473677828
rs73057336-rs58677841-rs73057339	G-C-T	0.91810409	0.272124035	1	1	1		1	1	1		1	1	1
rs58677841-rs73057339-rs73057343	C-T-C	0.918305499	0.162933476	1	1	1		1	1	1		1	1	1
rs58677841-rs73057339-rs73057343	A-C-G	0.072441578	0.272124035	1.112742691	0.875945384	1.419147312	0.383165195	0.884149302	0.688724427	1.143838981	0.341527001	1.256255991	0.950004581	1.666826607	0.110427923
rs58677841-rs73057339-rs73057343	C-C-G	0.009099969	0.272124035	1.363897233	0.739463544	2.476928452	0.321591773	1.064940397	0.558524332	2.029300892	0.843563551	1.277371087	0.648483546	2.459542956	0.475707932
rs73057339-rs73057343-rs55976524	C-G-C	0.081561936	0.272124035	1.142079179	0.909670053	1.43267947	0.24703446	0.902217405	0.713698571	1.15134855	0.405569681	1.265326063	0.967354234	1.640126188	0.082534989
rs73057339-rs73057343-rs55976524	T-C-T	0.918438064	0.272124035	1	1	1		1	1	1		1	1	1
rs6686008-rs112968874-rs61843975	A-A-C	0.070161751	0.100842195	0.859097181	0.664552787	1.121617525	0.269406513	0.858488324	0.65831992	1.121631492	0.266829491	0.999580847	0.736831532	1.366472638	1
rs6686008-rs112968874-rs61843975	A-C-C	0.545149109	0.460581746	1	1	1		1	1	1		1	1	1
rs6686008-rs112968874-rs61843975	C-C-C	0.249899744	0.752901016	0.857432708	0.727550718	1.013843633	0.073320265	1.104111467	0.946219945	1.286533888	0.212925614	0.777489508	0.642779471	0.945425335	0.01055578
rs6686008-rs112968874-rs61843975	C-C-T	0.134211023		0.980751225	0.804150892	1.192353988	0.849077756	1.04294173	0.861335991	1.269127937	0.6575629	0.940428732	0.754736039	1.175289703	0.586270724
rs112968874-rs61843975-rs3124056	A-C-A	0.072101462	0.460581746	0.836881144	0.642198404	1.083756058	0.179007827	0.831117734	0.636610505	1.078001356	0.163099922	1.005881103	0.744639059	1.368571232	0.953066753
rs112968874-rs61843975-rs3124056	C-C-A	0.146723675	0.752901016	0.823464773	0.675391777	1.003664742	0.054429824	0.982416603	0.819817404	1.181666121	0.850984578	0.83691669	0.668491434	1.048349373	0.122043848
rs112968874-rs61843975-rs3124056	C-C-G	0.648564191	0.379219432	1	1	1		1	1	1		1	1	1
rs112968874-rs61843975-rs3124056	C-T-G	0.132061907		0.997769438	0.81978114	1.212697667	0.97388811	1.021448609	0.84371664	1.235746041	0.835760571	0.977438995	0.785969058	1.213280981	0.834276612
rs61843975-rs3124056-rs3127462	C-A-C	0.217944033	0.752901016	0.886062626	0.744000851	1.06189922	0.184115626	0.886661311	0.749335471	1.04725344	0.158870489	1.00116805	0.815565843	1.223059093	1
rs61843975-rs3124056-rs3127462	C-G-C	0.425930827	0.379219432	1	1	1		1	1	1		1	1	1
rs61843975-rs3124056-rs3127462	T-G-C	0.133246757	0.059440105	1.069615726	0.876252186	1.309615174	0.51105177	0.945942039	0.777730712	1.152682085	0.588402921	1.127804084	0.898053294	1.419480485	0.290149616
rs61843975-rs3124056-rs3127462	C-G-T	0.222524342		1.219700337	1.027453501	1.446180222	0.02270481	0.813288599	0.685543166	0.96985121	0.019720436	1.500577653	1.222869957	1.828890611	7.95E-05
rs3124056-rs3127462-rs6695703	A-C-A	0.218093468	0.379219432	0.897574445	0.750386225	1.067583799	0.220509932	0.890045379	0.755360969	1.050707996	0.16638941	1.007464884	0.825779161	1.232820947	0.939828362
rs3124056-rs3127462-rs6695703	G-C-A	0.490421075	0.059440105	1	1	1		1	1	1		1	1	1
rs3124056-rs3127462-rs6695703	G-T-A	0.220581496	0.861082846	1.28008663	1.080559702	1.511622772	0.003343218	0.798760973	0.671255882	0.945644543	0.010197746	1.601546827	1.315898763	1.955545897	3.32E-06
rs3124056-rs3127462-rs6695703	G-C-G	0.070381548		1.201244155	0.936310125	1.535040103	0.147417489	0.90530625	0.700975513	1.161069513	0.427839042	1.329170395	1.003262447	1.761657326	0.047170593
rs3127462-rs6695703-rs3127463	C-A-C	0.67201004	0.059440105	1	1	1		1	1	1		1	1	1
rs3127462-rs6695703-rs3127463	C-G-C	0.070732536	0.861082846	1.240276175	0.969330964	1.572676854	0.08447105	0.926751397	0.718041461	1.193153546	0.545419155	1.334265523	1.016927345	1.759713101	0.039801388
rs3127462-rs6695703-rs3127463	C-A-T	0.030624723	0.114514581	1.147486749	0.789758513	1.653162911	0.479169932	0.880592465	0.595545984	1.286369797	0.503661784	1.297976545	0.85761348	1.993066155	0.217728851
rs3127462-rs6695703-rs3127463	T-A-T	0.226450349		1.320871757	1.128374973	1.544216524	0.000532155	0.810879041	0.689166202	0.951653599	0.010798326	1.625715675	1.35084719	1.977632561	3.99E-07
rs6695703-rs3127463-rs77312555	A-C-C	0.672010706	0.861082846	1	1	1		1	1	1		1	1	1
rs6695703-rs3127463-rs77312555	A-T-C	0.257162773	0.114514581	1.311020731	1.128720338	1.519347784	0.000332112	0.812632841	0.697516024	0.949803008	0.008337159	1.614312685	1.345638256	1.940030447	3.93E-07
rs6695703-rs3127463-rs77312555	G-C-T	0.070685451	0.885099652	1.241077446	0.969639224	1.58510169	0.081310888	0.926579766	0.717905537	1.187567661	0.535567912	1.340215191	1.018478481	1.777365945	0.036816999
rs3127463-rs77312555-rs7539755	C-C-C	0.288369436	0.114514581	0.944911334	0.79866544	1.117908843	0.513653427	0.967325328	0.826246069	1.127096087	0.667156988	0.978333441	0.807748781	1.184556006	0.818712944
rs3127463-rs77312555-rs7539755	T-C-C	0.258004013	0.885099652	1.23379442	1.041082704	1.454032241	0.013385167	0.829413899	0.702059914	0.979343209	0.028335982	1.486738252	1.218545055	1.816380007	8.03E-05
rs3127463-rs77312555-rs7539755	C-T-C	0.069920984	0.088688813	1.207833316	0.938273512	1.548338754	0.145855513	0.933068547	0.719904036	1.206237474	0.585142335	1.294136712	0.975309785	1.726503926	0.07772945
rs3127463-rs77312555-rs7539755	C-C-T	0.38326579		1	1	1		1	1	1		1	1	1
rs77312555-rs7539755-rs3127464	C-C-C	0.287803746	0.885099652	0.95274698	0.806145311	1.131364008	0.574558798	0.968067206	0.825436465	1.127069667	0.676880842	0.984783708	0.810303123	1.200227993	0.881391789
rs77312555-rs7539755-rs3127464	T-C-C	0.069977256	0.088688813	1.206145049	0.936312495	1.546604692	0.149036182	0.933508567	0.720497603	1.205762159	0.58868907	1.291395977	0.97412453	1.723248633	0.079908847
rs77312555-rs7539755-rs3127464	C-T-C	0.383062	0.114514581	1	1	1		1	1	1		1	1	1
rs77312555-rs7539755-rs3127464	C-C-T	0.258635977		1.220263452	1.030787899	1.440892975	0.019303921	0.831841543	0.705063095	0.982779534	0.028730421	1.467378587	1.20384866	1.782890208	0.000124283
rs7539755-rs3127464-rs74151390	C-C-C	0.070600737	0.088688813	1.193920753	0.927615598	1.532369301	0.1713581	0.926442417	0.714898404	1.190931299	0.547583599	1.289414845	0.97456533	1.722728692	0.08063185
rs7539755-rs3127464-rs74151390	C-C-T	0.286905312	0.114514581	0.957603842	0.806688371	1.132075874	0.608158796	0.971605107	0.829396823	1.134311002	0.71061399	0.987078889	0.811277891	1.197291966	0.88916961
rs7539755-rs3127464-rs74151390	T-C-T	0.383140291	0.861082846	1	1	1		1	1	1		1	1	1
rs7539755-rs3127464-rs74151390	C-T-T	0.258981592		1.218624696	1.03237279	1.438155609	0.020431598	0.830542631	0.701293774	0.977652704	0.027017005	1.467730351	1.208483471	1.777961994	0.000133532
rs3127464-rs74151390-rs3127465	C-T-C	0.21869491	0.114514581	0.886829738	0.740260882	1.063628849	0.189992074	0.883045057	0.746927316	1.039313947	0.134652387	1.005263025	0.819639729	1.233502571	0.963177775
rs3127464-rs74151390-rs3127465	C-C-T	0.070457583	0.861082846	1.183014784	0.920548897	1.513098057	0.187944932	0.900866979	0.700009119	1.155958668	0.410159895	1.313550859	0.995962846	1.742859829	0.057146227
rs3127464-rs74151390-rs3127465	C-T-T	0.452076333	0.343302263	1	1	1		1	1	1		1	1	1
rs3127464-rs74151390-rs3127465	T-T-T	0.258354839		1.225435935	1.042853756	1.433271025	0.012520616	0.795106746	0.675765785	0.934022175	0.005096853	1.542404405	1.27483624	1.85995921	6.25E-06
rs74151390-rs3127465-rs4658640	T-T-A	0.382114744	0.861082846	1	1	1		1	1	1		1	1	1
rs74151390-rs3127465-rs4658640	T-C-T	0.217957135	0.343302263	0.906186766	0.753437325	1.085383659	0.285842039	0.901178345	0.758618929	1.070445983	0.228602902	1.005436922	0.813657487	1.236947386	0.959028821
rs74151390-rs3127465-rs4658640	C-T-T	0.070695747	0.092902064	1.18702459	0.914252948	1.532430533	0.192680498	0.922218831	0.713610735	1.186169478	0.528854915	1.289304605	0.961696065	1.712501949	0.084289579
rs74151390-rs3127465-rs4658640	T-T-T	0.328950789		1.179931275	1.004793955	1.373937983	0.040872995	0.901794016	0.775521566	1.049779004	0.185100113	1.306694839	1.085333735	1.573947727	0.004398964
rs3127465-rs4658640-rs12563663	T-A-A	0.383732531	0.343302263	0.824312515	0.706818643	0.958872161	0.012559799	1.110814658	0.960919977	1.285054452	0.162437901	0.741906746	0.617382293	0.892807686	0.001377966
rs3127465-rs4658640-rs12563663	C-T-C	0.218514423	0.092902064	0.754906914	0.629868107	0.901872768	0.002083143	0.9939137	0.832224663	1.180726808	0.930926276	0.759769797	0.615386648	0.940034696	0.01086233
rs3127465-rs4658640-rs12563663	T-T-C	0.397406766	0.111593371	1	1	1		1	1	1		1	1	1
rs4658640-rs12563663-rs12569275	A-A-C	0.383834294	0.092902064	0.923195821	0.795534984	1.073469373	0.292257967	1.08934574	0.95369927	1.250356544	0.212761455	0.84804096	0.706341049	1.015643601	0.073542324
rs4658640-rs12563663-rs12569275	T-C-G	0.616165706	0.111593371	1	1	1		1	1	1		1	1	1
rs12563663-rs12569275-rs3003215	C-G-C	0.21804228	0.111593371	0.756480457	0.629564831	0.902100641	0.002118028	0.996201756	0.838249937	1.182848573	0.962827929	0.759686348	0.614858123	0.934813655	0.010087464
rs12563663-rs12569275-rs3003215	A-C-T	0.383647857	0.111593371	0.820117723	0.702532629	0.956774665	0.01177482	1.117549173	0.962920535	1.288552616	0.14607502	0.735302734	0.611915027	0.884926291	0.001002753
rs12563663-rs12569275-rs3003215	C-G-T	0.398106957	0.320343568	1	1	1		1	1	1		1	1	1
rs12569275-rs3003215-rs3006001	C-T-A	0.383569806	0.111593371	0.821448549	0.704726953	0.954413268	0.011266493	1.115797787	0.964743781	1.290639019	0.1419856	0.736098514	0.612863844	0.885336308	0.001001755
rs12569275-rs3003215-rs3006001	G-T-A	0.398113653	0.320343568	1	1	1		1	1	1		1	1	1
rs12569275-rs3003215-rs3006001	G-C-C	0.218105364	0.320343568	0.753603625	0.628782579	0.899970361	0.001903525	0.998096109	0.835593112	1.185209422	0.969798729	0.755153865	0.611851314	0.934288048	0.009216158
rs3003215-rs3006001-rs3003214	T-A-A	0.325631196	0.320343568	1.263354347	1.089138952	1.474645398	0.002410959	0.812518983	0.701003141	0.947584251	0.006795459	1.556002956	1.299104199	1.862893053	2.05E-06
rs3003215-rs3006001-rs3003214	T-A-G	0.455574128	0.320343568	1	1	1		1	1	1		1	1	1
rs3003215-rs3006001-rs3003214	C-C-G	0.218741791	0.210789932	0.899275967	0.753384722	1.076176767	0.244275308	0.881349045	0.747984543	1.040572367	0.134567369	1.020214219	0.828976751	1.25389386	0.844990812
rs3006001-rs3003214-rs3006003	A-A-A	0.325631196	0.320343568	1.263354347	1.089138952	1.474645398	0.002410959	0.812518983	0.701003141	0.947584251	0.006795459	1.556002956	1.299104199	1.862893053	2.05E-06
rs3006001-rs3003214-rs3006003	A-G-A	0.455574128	0.210789932	1	1	1		1	1	1		1	1	1
rs3006001-rs3003214-rs3006003	C-G-C	0.218741791	0.325827485	0.899275967	0.753384722	1.076176767	0.244275308	0.881349045	0.747984543	1.040572367	0.134567369	1.020214219	0.828976751	1.25389386	0.844990812
rs3003214-rs3006003-rs74151391	A-A-A	0.0696795	0.210789932	1.199908941	0.932725104	1.531389682	0.153642316	0.911347972	0.706363076	1.171673663	0.465215054	1.315902178	0.998950727	1.744181101	0.056666592
rs3003214-rs3006003-rs74151391	A-A-G	0.259287905	0.325827485	1.225693722	1.044462981	1.439351781	0.012280885	0.794304313	0.674827635	0.932612476	0.005114297	1.543974958	1.279203401	1.872387009	7.81E-06
rs3003214-rs3006003-rs74151391	G-A-G	0.452754492	0.886971201	1	1	1		1	1	1		1	1	1
rs3003214-rs3006003-rs74151391	G-C-G	0.218005416		0.892052441	0.747535012	1.066740405	0.21083367	0.884915326	0.748825264	1.041010359	0.143749068	1.009899571	0.822558809	1.231729024	0.927335306
rs3006003-rs74151391-rs12402219	A-A-A	0.069692883	0.325827485	1.106713044	0.870492988	1.413010584	0.407116408	0.976961851	0.763287892	1.256022467	0.857293462	1.131371526	0.863669358	1.50016655	0.37040893
rs3006003-rs74151391-rs12402219	A-G-G	0.711177993	0.886971201	1	1	1		1	1	1		1	1	1
rs3006003-rs74151391-rs12402219	C-G-G	0.21875732	0.886971201	0.812584167	0.684743968	0.967182328	0.01964493	0.958865207	0.821736626	1.121794413	0.599284716	0.848179029	0.695794634	1.034595015	0.105035966
rs74151391-rs12402219-rs3003213	A-A-A	0.069663715	0.886971201	1.259348307	0.985760299	1.613422368	0.062783844	0.93256014	0.726943807	1.20490724	0.598077877	1.349764216	1.017592182	1.776042852	0.035233332
rs74151391-rs12402219-rs3003213	G-G-A	0.669394758	0.886971201	1	1	1		1	1	1		1	1	1
rs74151391-rs12402219-rs3003213	G-G-C	0.260628295	0.141098796	1.293804817	1.115264697	1.498402005	0.000671626	0.815222896	0.698339795	0.949087127	0.009263775	1.585437499	1.320028102	1.90314357	9.15E-07
rs12402219-rs3003213-rs3006004	G-C-A	0.260682307	0.886971201	1.294006264	1.113869682	1.496796496	0.000800661	0.815969881	0.697384036	0.949524531	0.009206189	1.585212151	1.319722555	1.904210914	9.53E-07
rs12402219-rs3003213-rs3006004	A-A-G	0.069647394	0.141098796	1.259991087	0.983624902	1.604835638	0.066947874	0.93265832	0.726220255	1.200418948	0.588539349	1.349022118	1.017235735	1.779055223	0.03505311
rs12402219-rs3003213-rs3006004	G-A-G	0.66944505	0.141098796	1	1	1		1	1	1		1	1	1
rs3003213-rs3006004-rs61843978	C-A-C	0.261631306	0.141098796	1.210133675	1.037952959	1.420938228	0.016486353	0.851795476	0.726674497	0.996225595	0.048290577	1.422032343	1.180628802	1.713656713	0.00023608
rs3003213-rs3006004-rs61843978	A-G-C	0.49113708	0.141098796	1	1	1		1	1	1		1	1	1
rs3003213-rs3006004-rs61843978	A-G-T	0.247111922	0.37484332	0.947559068	0.80077556	1.130114261	0.547103252	1.044089466	0.895909202	1.218827737	0.571944236	0.90676846	0.750803764	1.107037107	0.324204209
rs3006004-rs61843978-rs3003212	G-C-A	0.490987929	0.141098796	1	1	1		1	1	1		1	1	1
rs3006004-rs61843978-rs3003212	G-T-A	0.247089665	0.37484332	0.948982152	0.799150246	1.124216709	0.542756756	1.044968486	0.890230214	1.216087101	0.588679317	0.909444154	0.749130708	1.101919631	0.335422603
rs3006004-rs61843978-rs3003212	A-C-G	0.261746569	0.131243818	1.207697157	1.032571467	1.407409076	0.017133378	0.847075634	0.722856645	0.991771644	0.04135945	1.425041166	1.183194221	1.711871841	0.000219698
rs61843978-rs3003212-rs3003211	C-A-C	0.069717771	0.37484332	1.222783052	0.951586579	1.563380796	0.116608386	0.964472933	0.746415089	1.240694453	0.766373386	1.269420492	0.960573556	1.693625407	0.099764511
rs61843978-rs3003212-rs3003211	C-G-C	0.261536794	0.131243818	1.237386533	1.051354387	1.456752988	0.010080599	0.847336935	0.717913594	0.996401634	0.045793611	1.460914658	1.204099528	1.772879063	0.000114056
rs61843978-rs3003212-rs3003211	C-A-T	0.420888282	0.227344221	1	1	1		1	1	1		1	1	1
rs61843978-rs3003212-rs3003211	T-A-T	0.24730647		0.965587136	0.808446834	1.150808341	0.691468373	1.04587044	0.890943064	1.226332919	0.589128483	0.924070459	0.759135058	1.121762789	0.432624219
rs3003212-rs3003211-rs6667957	A-T-C	0.381702101	0.131243818	1	1	1		1	1	1		1	1	1
rs3003212-rs3003211-rs6667957	A-C-T	0.069862159	0.227344221	1.218229024	0.940687103	1.566197474	0.128073427	0.926012197	0.714785407	1.198536987	0.546653786	1.316353922	0.985696992	1.753307222	0.060469821
rs3003212-rs3003211-rs6667957	G-C-T	0.261266131	0.092031174	1.229627262	1.036777676	1.444011319	0.014670621	0.822682244	0.69647167	0.97216283	0.021081691	1.491557571	1.228816278	1.817382572	6.31E-05
rs3003212-rs3003211-rs6667957	A-T-T	0.286800247		0.961798812	0.812776199	1.140558157	0.648096345	0.952236827	0.812661511	1.110078359	0.531003067	1.009251114	0.832379241	1.224038147	0.91541261
rs3003211-rs6667957-rs3127466	C-T-A	0.254573027	0.227344221	1.233587886	1.046162787	1.456076447	0.013336557	0.828867544	0.701742089	0.976738727	0.026462092	1.4891533	1.227528771	1.821049696	5.93E-05
rs3003211-rs6667957-rs3127466	T-C-G	0.381528784	0.092031174	1	1	1		1	1	1		1	1	1
rs3003211-rs6667957-rs3127466	C-T-G	0.076419014	0.107893254	1.209429894	0.944739974	1.543717956	0.132147098	0.884603003	0.68552944	1.142124971	0.337085062	1.364263895	1.027703841	1.814628625	0.029887692
rs3003211-rs6667957-rs3127466	T-T-G	0.287214492		0.952916754	0.803696053	1.12831845	0.575273554	0.954357455	0.814619877	1.114950423	0.552934259	0.998561969	0.822450875	1.211082365	0.981402916
rs3006001-rs3003214-rs3006003	A-A-A	0.325631196	0.320343568	1.263354347	1.089138952	1.474645398	0.002410959	0.812518983	0.701003141	0.947584251	0.006795459	1.556002956	1.299104199	1.862893053	2.05E-06
rs3006001-rs3003214-rs3006003	A-G-A	0.455574128	0.210789932	1	1	1		1	1	1		1	1	1
rs3006001-rs3003214-rs3006003	C-G-C	0.218741791	0.325827485	0.899275967	0.753384722	1.076176767	0.244275308	0.881349045	0.747984543	1.040572367	0.134567369	1.020214219	0.828976751	1.25389386	0.844990812
rs3003214-rs3006003-rs74151391	A-A-A	0.0696795	0.210789932	1.199908941	0.932725104	1.531389682	0.153642316	0.911347972	0.706363076	1.171673663	0.465215054	1.315902178	0.998950727	1.744181101	0.056666592
rs3003214-rs3006003-rs74151391	A-A-G	0.259287905	0.325827485	1.225693722	1.044462981	1.439351781	0.012280885	0.794304313	0.674827635	0.932612476	0.005114297	1.543974958	1.279203401	1.872387009	7.81E-06
rs3003214-rs3006003-rs74151391	G-A-G	0.452754492	0.886971201	1	1	1		1	1	1		1	1	1
rs3003214-rs3006003-rs74151391	G-C-G	0.218005416		0.892052441	0.747535012	1.066740405	0.21083367	0.884915326	0.748825264	1.041010359	0.143749068	1.009899571	0.822558809	1.231729024	0.927335306
rs3006003-rs74151391-rs12402219	A-A-A	0.069692883	0.325827485	1.106713044	0.870492988	1.413010584	0.407116408	0.976961851	0.763287892	1.256022467	0.857293462	1.131371526	0.863669358	1.50016655	0.37040893
rs3006003-rs74151391-rs12402219	A-G-G	0.711177993	0.886971201	1	1	1		1	1	1		1	1	1
rs3006003-rs74151391-rs12402219	C-G-G	0.21875732	0.886971201	0.812584167	0.684743968	0.967182328	0.01964493	0.958865207	0.821736626	1.121794413	0.599284716	0.848179029	0.695794634	1.034595015	0.105035966
rs74151391-rs12402219-rs3003213	A-A-A	0.069663715	0.886971201	1.259348307	0.985760299	1.613422368	0.062783844	0.93256014	0.726943807	1.20490724	0.598077877	1.349764216	1.017592182	1.776042852	0.035233332
rs74151391-rs12402219-rs3003213	G-G-A	0.669394758	0.886971201	1	1	1		1	1	1		1	1	1
rs74151391-rs12402219-rs3003213	G-G-C	0.260628295	0.141098796	1.293804817	1.115264697	1.498402005	0.000671626	0.815222896	0.698339795	0.949087127	0.009263775	1.585437499	1.320028102	1.90314357	9.15E-07
rs12402219-rs3003213-rs3006004	G-C-A	0.260682307	0.886971201	1.294006264	1.113869682	1.496796496	0.000800661	0.815969881	0.697384036	0.949524531	0.009206189	1.585212151	1.319722555	1.904210914	9.53E-07
rs12402219-rs3003213-rs3006004	A-A-G	0.069647394	0.141098796	1.259991087	0.983624902	1.604835638	0.066947874	0.93265832	0.726220255	1.200418948	0.588539349	1.349022118	1.017235735	1.779055223	0.03505311
rs12402219-rs3003213-rs3006004	G-A-G	0.66944505	0.141098796	1	1	1		1	1	1		1	1	1
rs3003213-rs3006004-rs61843978	C-A-C	0.261631306	0.141098796	1.210133675	1.037952959	1.420938228	0.016486353	0.851795476	0.726674497	0.996225595	0.048290577	1.422032343	1.180628802	1.713656713	0.00023608
rs3003213-rs3006004-rs61843978	A-G-C	0.49113708	0.141098796	1	1	1		1	1	1		1	1	1
rs3003213-rs3006004-rs61843978	A-G-T	0.247111922	0.37484332	0.947559068	0.80077556	1.130114261	0.547103252	1.044089466	0.895909202	1.218827737	0.571944236	0.90676846	0.750803764	1.107037107	0.324204209
rs3006004-rs61843978-rs3003212	G-C-A	0.490987929	0.141098796	1	1	1		1	1	1		1	1	1
rs3006004-rs61843978-rs3003212	G-T-A	0.247089665	0.37484332	0.948982152	0.799150246	1.124216709	0.542756756	1.044968486	0.890230214	1.216087101	0.588679317	0.909444154	0.749130708	1.101919631	0.335422603
rs3006004-rs61843978-rs3003212	A-C-G	0.261746569	0.131243818	1.207697157	1.032571467	1.407409076	0.017133378	0.847075634	0.722856645	0.991771644	0.04135945	1.425041166	1.183194221	1.711871841	0.000219698
rs61843978-rs3003212-rs3003211	C-A-C	0.069717771	0.37484332	1.222783052	0.951586579	1.563380796	0.116608386	0.964472933	0.746415089	1.240694453	0.766373386	1.269420492	0.960573556	1.693625407	0.099764511
rs61843978-rs3003212-rs3003211	C-G-C	0.261536794	0.131243818	1.237386533	1.051354387	1.456752988	0.010080599	0.847336935	0.717913594	0.996401634	0.045793611	1.460914658	1.204099528	1.772879063	0.000114056
rs61843978-rs3003212-rs3003211	C-A-T	0.420888282	0.227344221	1	1	1		1	1	1		1	1	1
rs61843978-rs3003212-rs3003211	T-A-T	0.24730647		0.965587136	0.808446834	1.150808341	0.691468373	1.04587044	0.890943064	1.226332919	0.589128483	0.924070459	0.759135058	1.121762789	0.432624219
rs3003212-rs3003211-rs6667957	A-T-C	0.381702101	0.131243818	1	1	1		1	1	1		1	1	1
rs3003212-rs3003211-rs6667957	A-C-T	0.069862159	0.227344221	1.218229024	0.940687103	1.566197474	0.128073427	0.926012197	0.714785407	1.198536987	0.546653786	1.316353922	0.985696992	1.753307222	0.060469821
rs3003212-rs3003211-rs6667957	G-C-T	0.261266131	0.092031174	1.229627262	1.036777676	1.444011319	0.014670621	0.822682244	0.69647167	0.97216283	0.021081691	1.491557571	1.228816278	1.817382572	6.31E-05
rs3003212-rs3003211-rs6667957	A-T-T	0.286800247		0.961798812	0.812776199	1.140558157	0.648096345	0.952236827	0.812661511	1.110078359	0.531003067	1.009251114	0.832379241	1.224038147	0.91541261
rs3003211-rs6667957-rs3127466	C-T-A	0.254573027	0.227344221	1.233587886	1.046162787	1.456076447	0.013336557	0.828867544	0.701742089	0.976738727	0.026462092	1.4891533	1.227528771	1.821049696	5.93E-05
rs3003211-rs6667957-rs3127466	T-C-G	0.381528784	0.092031174	1	1	1		1	1	1		1	1	1
rs3003211-rs6667957-rs3127466	C-T-G	0.076419014	0.107893254	1.209429894	0.944739974	1.543717956	0.132147098	0.884603003	0.68552944	1.142124971	0.337085062	1.364263895	1.027703841	1.814628625	0.029887692
rs3003211-rs6667957-rs3127466	T-T-G	0.287214492		0.952916754	0.803696053	1.12831845	0.575273554	0.954357455	0.814619877	1.114950423	0.552934259	0.998561969	0.822450875	1.211082365	0.981402916
rs6667957-rs3127466-rs3003210	C-G-A	0.383829019	0.092031174	1	1	1		1	1	1		1	1	1
rs6667957-rs3127466-rs3003210	T-G-A	0.36028677	0.107893254	0.977450802	0.832307634	1.146260796	0.772790143	0.950179115	0.818869578	1.0997852	0.492931871	1.029650606	0.853225285	1.242581176	0.763423246
rs6667957-rs3127466-rs3003210	T-A-G	0.255700312	0.108612731	1.225302793	1.032949699	1.444316169	0.018613629	0.827746487	0.695404698	0.976686327	0.025611616	1.480722937	1.213429321	1.808741385	0.00012057
rs3127466-rs3003210-rs3127467	G-A-A	0.605642428	0.107893254	1	1	1		1	1	1		1	1	1
rs3127466-rs3003210-rs3127467	G-A-G	0.139233926	0.108612731	1.10718418	0.907288985	1.349365515	0.304872044	1.019036783	0.84196088	1.226365772	0.847294595	1.086560092	0.875365474	1.353845442	0.453708111
rs3127466-rs3003210-rs3127467	A-G-G	0.254925112	0.027985861	1.258558727	1.076657058	1.46705786	0.003657062	0.853988416	0.729115749	0.997667463	0.050570716	1.474866756	1.225473535	1.78102108	5.27E-05
rs3003210-rs3127467-rs3127468	A-A-A	0.600005988	0.108612731	1	1	1		1	1	1		1	1	1
rs3003210-rs3127467-rs3127468	A-G-G	0.139334149	0.027985861	1.106893261	0.906328983	1.338180214	0.31345531	0.997613564	0.822422055	1.205087366	0.967005131	1.107857617	0.893297114	1.377527313	0.352963863
rs3003210-rs3127467-rs3127468	G-G-G	0.260417702	0.03729099	1.2286513	1.052977608	1.434805337	0.009005196	0.854725443	0.72928283	0.997489344	0.048915272	1.440556719	1.198519621	1.740605986	0.000160947
rs3127467-rs3127468-rs3006005	A-A-A	0.381781879	0.027985861	0.873351854	0.749620444	1.020965874	0.090993352	1.143196484	0.988279593	1.329123084	0.07430675	0.764595593	0.638282452	0.916101235	0.00395195
rs3127467-rs3127468-rs3006005	G-G-A	0.397366511	0.03729099	1	1	1		1	1	1		1	1	1
rs3127467-rs3127468-rs3006005	A-A-C	0.220933625	0.447120998	0.733614818	0.610847459	0.88158999	0.000975717	1.043074399	0.87915209	1.239277048	0.623960569	0.703669106	0.566786972	0.872130154	0.001240725
rs3127468-rs3006005-rs4658641	A-A-A	0.336078407	0.03729099	1	1	1		1	1	1		1	1	1
rs3127468-rs3006005-rs4658641	G-A-A	0.274762953	0.447120998	1.165130333	0.982066786	1.386475761	0.083094844	0.846136479	0.710990291	1.002980278	0.052990267	1.379332348	1.128208471	1.678976437	0.001810094
rs3127468-rs3006005-rs4658641	A-C-A	0.216799092	0.094054415	0.881973644	0.730638096	1.065293205	0.190614371	0.915608569	0.76803219	1.092768343	0.317809471	0.964514353	0.781692484	1.182901879	0.726558205
rs3127468-rs3006005-rs4658641	A-A-G	0.042664762		0.974047624	0.680555689	1.399525915	0.888191469	1.217899988	0.891787198	1.688083355	0.221136206	0.798485478	0.547045849	1.165828716	0.237326162
rs3127468-rs3006005-rs4658641	G-A-G	0.129080285		1.025524768	0.820967613	1.27927193	0.825372356	1.008163769	0.822208488	1.239099926	0.934475422	1.017122921	0.793932389	1.305814242	0.901108086
rs4658641-rs10927236-rs10927237	A-T-A	0.827094437	0.094054415	1	1	1		1	1	1		1	1	1
rs4658641-rs10927236-rs10927237	G-C-C	0.172905563	0.094054415	0.972780644	0.810041571	1.16092019	0.748309709	1.148599374	0.974195568	1.356468923	0.097673676	0.846757366	0.689931514	1.032934313	0.103209348
rs10927236-rs10927237-rs3006006	T-A-C	0.394846432	0.094054415	1.360480906	1.168884202	1.571113463	5.09E-05	0.933609675	0.808550793	1.07989126	0.351262021	1.457128819	1.219182277	1.733917285	3.62E-05
rs10927236-rs10927237-rs3006006	C-C-C	0.174172914	0.109215952	1.087798221	0.893879792	1.322571946	0.404865069	1.139512133	0.955287772	1.352029487	0.145708082	0.954904349	0.764817092	1.186285827	0.669018302
rs10927236-rs10927237-rs3006006	T-A-G	0.430804851	0.431992215	1	1	1		1	1	1		1	1	1
rs10927237-rs3006006-rs3124058	A-C-C	0.395406358	0.109215952	1	1	1		1	1	1		1	1	1
rs10927237-rs3006006-rs3124058	C-C-C	0.174908665	0.431992215	0.812430894	0.670473068	0.979548041	0.030928453	1.214474492	1.011181226	1.447438758	0.035041189	0.668747526	0.541152646	0.83134273	0.000218323
rs10927237-rs3006006-rs3124058	A-G-C	0.02553557	0.159819464	0.79236469	0.519826465	1.202347979	0.272074179	1.382113854	0.94229073	2.021141585	0.095395753	0.57306939	0.371354622	0.893187964	0.013439323
rs10927237-rs3006006-rs3124058	A-G-T	0.403773506		0.738866137	0.634450025	0.860696663	0.000115051	1.048318806	0.904485623	1.208913554	0.538367331	0.705256579	0.587687711	0.846913241	0.000180106
rs3006006-rs3124058-rs57767416	C-C-A	0.499603491	0.431992215	1	1	1		1	1	1		1	1	1
rs3006006-rs3124058-rs57767416	G-C-A	0.025623666	0.159819464	0.834352741	0.5526525	1.269605474	0.394555186	1.266393962	0.873818488	1.852979847	0.213767715	0.659011928	0.425058849	1.018010523	0.060732655
rs3006006-rs3124058-rs57767416	G-T-A	0.402886159	0.752579591	0.789271676	0.681596402	0.912827774	0.001401144	0.974771591	0.850017584	1.120622335	0.717826047	0.810226874	0.676744034	0.962137316	0.017616294
rs3006006-rs3124058-rs57767416	C-C-T	0.071621983		1.037255369	0.814788525	1.326418873	0.765951208	0.903651729	0.696644176	1.176019806	0.443830335	1.149756728	0.863076512	1.524516598	0.339224401
rs3124058-rs57767416-rs35821639	C-A-C	0.376974508	0.159819464	1	1	1		1	1	1		1	1	1
rs3124058-rs57767416-rs35821639	T-A-C	0.399699062	0.752579591	0.810242111	0.694400522	0.94737817	0.007635748	0.979723684	0.842814723	1.132326137	0.768007451	0.827454681	0.690817631	0.992801219	0.040924516
rs3124058-rs57767416-rs35821639	C-T-C	0.071594871	0.41912368	1.043050084	0.812786734	1.336791176	0.747516902	0.92744229	0.713285634	1.19639868	0.554463277	1.126587476	0.842142942	1.508933456	0.417665492
rs3124058-rs57767416-rs35821639	C-A-G	0.151236687		0.930024501	0.759296219	1.128737612	0.458655968	1.120472083	0.927760464	1.355854865	0.237177697	0.829184083	0.668307898	1.036805597	0.097579061
rs57767416-rs35821639-rs113769946	A-C-G	0.058464396	0.752579591	1.026406919	0.782952364	1.352162399	0.846308854	1.175547059	0.906105902	1.527256081	0.223321649	0.872805752	0.6489011	1.181743741	0.377435627
rs57767416-rs35821639-rs113769946	A-C-T	0.718669344	0.41912368	1	1	1		1	1	1		1	1	1
rs57767416-rs35821639-rs113769946	T-C-T	0.071411447	0.655391683	1.167125192	0.9164982	1.48399223	0.216280907	0.935120456	0.733939408	1.20692489	0.608647737	1.244409727	0.943503336	1.639755283	0.117801082
rs57767416-rs35821639-rs113769946	A-G-T	0.150851005		1.069847014	0.891024164	1.28331395	0.477729737	1.112473132	0.931146615	1.32739373	0.236537109	0.960436878	0.783461268	1.183526075	0.718882921
rs35821639-rs113769946-rs3006008	C-G-C	0.058744187	0.41912368	1.178316035	0.887542562	1.554903054	0.256658315	1.148161627	0.876523373	1.496788033	0.313200829	1.026823099	0.750974236	1.394430137	0.874778421
rs35821639-rs113769946-rs3006008	C-T-C	0.361413338	0.655391683	1.37399116	1.180537044	1.596099653	4.53E-05	0.937263515	0.809256727	1.087108566	0.392016724	1.466451613	1.221804289	1.758029704	3.67E-05
rs35821639-rs113769946-rs3006008	G-T-C	0.15114094	0.324121041	1.198539073	0.981578598	1.464004361	0.075437464	1.111870774	0.923322017	1.332926419	0.26110895	1.077607594	0.861814568	1.344622482	0.504179194
rs35821639-rs113769946-rs3006008	C-T-T	0.428419331		1	1	1		1	1	1		1	1	1
rs113769946-rs3006008-rs3006009	T-T-C	0.431053489	0.655391683	0.730536863	0.625304079	0.845817936	3.81E-05	1.025283558	0.89549288	1.170295411	0.719916731	0.712253873	0.595892227	0.850504815	0.000211027
rs113769946-rs3006008-rs3006009	G-C-T	0.058701726	0.324121041	0.885938605	0.66823887	1.166224284	0.379163446	1.157526449	0.886952094	1.514935818	0.277783109	0.764761081	0.559430686	1.035253574	0.079321057
rs113769946-rs3006008-rs3006009	T-C-T	0.509926973	0.287500005	1	1	1		1	1	1		1	1	1
rs3006008-rs3006009-rs35372186	C-T-C	0.151215802	0.324121041	0.880861948	0.7208995	1.067680732	0.196114122	1.147750537	0.952443036	1.383567164	0.147837847	0.767098539	0.613456899	0.953448934	0.018987679
rs3006008-rs3006009-rs35372186	T-C-T	0.427461949	0.287500005	0.751608888	0.646052236	0.870580694	0.000195834	1.031528924	0.893056594	1.185753295	0.688829146	0.729655238	0.609605279	0.873022686	0.00057514
rs3006008-rs3006009-rs35372186	C-T-T	0.420980524	0.413385294	1	1	1		1	1	1		1	1	1
rs3006009-rs35372186-rs3003209	C-T-A	0.210192304	0.287500005	0.764343559	0.639087254	0.913851768	0.003252824	0.944217273	0.788758986	1.119287511	0.50844686	0.809320574	0.658063579	1.004149281	0.04711477
rs3006009-rs35372186-rs3003209	T-C-G	0.150775738	0.413385294	0.89755717	0.739158968	1.088456433	0.271573196	1.126681778	0.930671675	1.352837444	0.212998478	0.798541954	0.640099871	0.994987842	0.04174171
rs3006009-rs35372186-rs3003209	C-T-G	0.219647411	0.134006147	0.734800518	0.614207516	0.876232349	0.000735494	1.059995689	0.894713636	1.255004934	0.495044874	0.692807703	0.565110367	0.851780407	0.000451683
rs3006009-rs35372186-rs3003209	T-T-G	0.418947478		1	1	1		1	1	1		1	1	1
rs35372186-rs3003209-rs3006010	T-A-C	0.209917169	0.413385294	0.737349476	0.613507102	0.884717484	0.001223957	0.965450039	0.805520744	1.155578927	0.690179237	0.763517398	0.616895677	0.947659075	0.013430907
rs35372186-rs3003209-rs3006010	C-G-C	0.151032816	0.134006147	0.887000907	0.725511693	1.077898317	0.230791531	1.121060202	0.921984956	1.370829286	0.251244056	0.790245655	0.628691497	0.993258277	0.041605215
rs35372186-rs3003209-rs3006010	T-G-C	0.31106451	0.224234883	0.76531018	0.650199906	0.900626901	0.001507582	1.072688533	0.911227221	1.257126463	0.384236052	0.714164864	0.589495719	0.863937144	0.000553326
rs35372186-rs3003209-rs3006010	T-G-T	0.327696309		1	1	1		1	1	1		1	1	1
rs3003209-rs3006010-rs3003208	A-C-C	0.209877105	0.134006147	0.735679291	0.60896415	0.879043468	0.000938975	0.964130605	0.807010458	1.155205325	0.687601898	0.760628669	0.615198268	0.942726716	0.011998249
rs3003209-rs3006010-rs3003208	G-C-C	0.218797061	0.224234883	0.713012219	0.591804138	0.861557247	0.000383702	1.079476371	0.904150203	1.28122325	0.399243813	0.661498911	0.5354087	0.818550386	0.000128362
rs3003209-rs3006010-rs3003208	G-C-T	0.244436658	0.280611794	0.860779097	0.723880741	1.019658102	0.08709132	1.100749227	0.930540237	1.303610957	0.265094122	0.782195546	0.638769999	0.948875221	0.014381386
rs3003209-rs3006010-rs3003208	G-T-T	0.326478109		1	1	1		1	1	1		1	1	1
rs3006010-rs3003208-rs3003207	C-C-C	0.425768909	0.224234883	1	1	1		1	1	1		1	1	1
rs3006010-rs3003208-rs3003207	C-T-C	0.173489684	0.280611794	1.085090902	0.889487265	1.306040058	0.406763678	1.145850716	0.960808637	1.365844677	0.132070972	0.945820702	0.762875458	1.168209127	0.61185693
rs3006010-rs3003208-rs3003207	C-T-T	0.071173302	0.207293275	1.306415466	1.009455958	1.679482195	0.038814738	0.936703573	0.723245139	1.207429122	0.613736938	1.396666907	1.043360532	1.855168134	0.023482723
rs3006010-rs3003208-rs3003207	T-T-T	0.329217231		1.34834406	1.151823905	1.56870161	0.000169466	0.966509804	0.833401334	1.122070833	0.658324493	1.393419007	1.160829994	1.667837797	0.000320398
rs3003208-rs3003207-rs3124060	C-C-A	0.428078589	0.280611794	0.726476335	0.624090886	0.839899889	2.49E-05	1.044988824	0.905994567	1.205500018	0.546814879	0.6951323	0.581630913	0.828961163	7.09E-05
rs3003208-rs3003207-rs3124060	T-C-T	0.173984869	0.207293275	0.787808107	0.649797289	0.954886347	0.014553018	1.200443878	1.003326859	1.432057984	0.045874515	0.656748261	0.526920832	0.815264997	0.000139778
rs3003208-rs3003207-rs3124060	T-T-T	0.397640005	0.280611794	1	1	1		1	1	1		1	1	1
rs3003207-rs3124060-rs3124061	C-A-C	0.425843651	0.207293275	1	1	1		1	1	1		1	1	1
rs3003207-rs3124060-rs3124061	C-T-C	0.173727018	0.280611794	1.084071864	0.89082458	1.311702596	0.420816246	1.144225175	0.957142341	1.365421153	0.140312186	0.946000435	0.763335263	1.170519849	0.617470797
rs3003207-rs3124060-rs3124061	T-T-C	0.071176869	0.224234883	1.308915329	1.016949433	1.678374225	0.035898914	0.935494867	0.719738473	1.209730646	0.59906982	1.400201482	1.05112217	1.877287822	0.022796502
rs3003207-rs3124060-rs3124061	T-T-G	0.328829786		1.349481877	1.155510178	1.565946924	0.000103705	0.967530341	0.832602163	1.123193165	0.66488931	1.393745827	1.164124315	1.672444589	0.000300927
rs3124060-rs3124061-rs76311564	T-C-A	0.071051058	0.280611794	1.304894348	1.020608878	1.686485354	0.03697169	0.935149691	0.722934395	1.213875632	0.619525991	1.394969573	1.048049414	1.866510358	0.023975001
rs3124060-rs3124061-rs76311564	A-C-G	0.425779558	0.224234883	1	1	1		1	1	1		1	1	1
rs3124060-rs3124061-rs76311564	T-C-G	0.173743143	0.89330404	1.079517608	0.888419588	1.318303067	0.429426208	1.147140461	0.964713741	1.367322486	0.119469457	0.941766246	0.760259265	1.171989596	0.586956782
rs3124060-rs3124061-rs76311564	T-G-G	0.328930598		1.345431535	1.152794618	1.572684627	0.000182159	0.967340747	0.832582013	1.124031922	0.674987117	1.389855543	1.160565898	1.661484532	0.000346914
rs3124061-rs76311564-rs28646182	C-A-A	0.071346905	0.224234883	1.291002678	1.009094972	1.670035032	0.045641148	0.929320972	0.718215135	1.205754397	0.585428459	1.388713495	1.043587401	1.859667047	0.026052035
rs3124061-rs76311564-rs28646182	C-G-A	0.42498137	0.89330404	1	1	1		1	1	1		1	1	1
rs3124061-rs76311564-rs28646182	G-G-A	0.329151639	0.10198823	1.334189711	1.142381278	1.558951341	0.00027846	0.962482245	0.82806013	1.118571258	0.627684122	1.384515697	1.155585836	1.655380727	0.000414637
rs3124061-rs76311564-rs28646182	C-G-G	0.174218987		1.074788383	0.885874981	1.312032158	0.460897352	1.136245693	0.956782219	1.354003539	0.146070002	0.945782637	0.762550953	1.178016566	0.613417136
rs76311564-rs28646182-rs75949466	A-A-A	0.070957811	0.89330404	1.137463051	0.890527189	1.433918768	0.297767309	0.971408118	0.750864627	1.25084378	0.815473802	1.17084247	0.887688974	1.549075097	0.265385453
rs76311564-rs28646182-rs75949466	G-A-A	0.705998606	0.10198823	1	1	1		1	1	1		1	1	1
rs76311564-rs28646182-rs75949466	G-G-A	0.172837554	0.654786043	0.981360031	0.819185729	1.175087031	0.836970652	1.164444776	0.988669225	1.375183177	0.068853638	0.841831884	0.688945335	1.034723108	0.098530606
rs76311564-rs28646182-rs75949466	G-A-G	0.049712965		1.015495155	0.747706407	1.362883193	0.933481113	1.286602652	0.973222585	1.689256587	0.073303464	0.792180475	0.572933982	1.080592294	0.142410412
rs28646182-rs75949466-rs4271200	G-A-A	0.172824908	0.10198823	0.971769104	0.815921902	1.159571871	0.758883452	1.16998598	0.995820127	1.379626676	0.062391729	0.830865276	0.68085574	1.016996901	0.070115671
rs28646182-rs75949466-rs4271200	A-A-G	0.77724035	0.654786043	1	1	1		1	1	1		1	1	1
rs28646182-rs75949466-rs4271200	A-G-G	0.049718395	0.10198823	1.004340025	0.745123956	1.354705325	0.977217417	1.277732186	0.968322443	1.682461211	0.084692086	0.785432061	0.57380171	1.085567827	0.136671975
rs75949466-rs4271200-rs75005194	A-G-A	0.058530219	0.654786043	1.009257359	0.770101121	1.325472497	0.942388537	1.202461198	0.922592902	1.569536244	0.167541068	0.84118776	0.624051153	1.136889166	0.248850357
rs75949466-rs4271200-rs75005194	A-A-G	0.172093441	0.10198823	0.985204834	0.824191785	1.180653994	0.8698355	1.178942614	0.999567993	1.390851818	0.053368672	0.834625562	0.681713222	1.026422216	0.081687407
rs75949466-rs4271200-rs75005194	A-G-G	0.718583066	0.655391683	1	1	1		1	1	1		1	1	1
rs75949466-rs4271200-rs75005194	G-G-G	0.050201177		1.01861156	0.755080516	1.359587334	0.916462442	1.269119574	0.958904433	1.683611562	0.093298502	0.798154667	0.586514778	1.101138497	0.168753128
rs4271200-rs75005194-rs78052173	A-G-C	0.172059239	0.10198823	0.987173848	0.823509408	1.173417553	0.866010854	1.159555527	0.985289134	1.364368074	0.080309778	0.849347798	0.698148516	1.038760189	0.111165138
rs4271200-rs75005194-rs78052173	G-G-C	0.769233792	0.655391683	1	1	1		1	1	1		1	1	1
rs4271200-rs75005194-rs78052173	G-A-T	0.058423105	0.655391683	1.012000064	0.769517452	1.323246749	0.935058467	1.180093597	0.902338	1.5306097	0.217974592	0.857980397	0.63983859	1.152065462	0.317709391
rs75005194-rs78052173-rs3003206	G-C-C	0.66945676	0.655391683	1	1	1		1	1	1		1	1	1
rs75005194-rs78052173-rs3003206	A-T-C	0.058582099	0.655391683	1.089138309	0.822094736	1.429975243	0.556812916	1.11193904	0.856976947	1.447171885	0.420891125	0.97775876	0.719475893	1.316128181	0.87102089
rs75005194-rs78052173-rs3003206	G-C-G	0.27170949	0.262821632	1.320538745	1.138118839	1.524710332	0.000249287	0.863193132	0.740156286	1.000850004	0.055721018	1.529479381	1.278262431	1.828626948	4.02E-06
rs78052173-rs3003206-rs3006013	C-C-A	0.426039388	0.655391683	1	1	1		1	1	1		1	1	1
rs78052173-rs3003206-rs3006013	C-C-G	0.244777911	0.262821632	1.171482484	0.986552382	1.38985527	0.06888358	1.085599801	0.928373938	1.272999309	0.302663222	1.078584927	0.893164655	1.31200361	0.436686991
rs78052173-rs3003206-rs3006013	T-C-G	0.058627398	0.307905194	1.165683848	0.877611038	1.541589428	0.290420798	1.149572079	0.879783839	1.503378948	0.307658797	1.014443351	0.742290822	1.365613531	0.937720779
rs78052173-rs3003206-rs3006013	C-G-G	0.270171699		1.387282028	1.180784458	1.631169031	6.63E-05	0.918733011	0.783462295	1.079583238	0.302892	1.509144678	1.244938438	1.827570835	2.31E-05
rs3003206-rs3006013-rs3124062	C-G-C	0.303154604	0.262821632	1.15147801	0.975445862	1.352583537	0.087311202	1.113568663	0.960113631	1.288474031	0.157152079	1.035511854	0.857799928	1.240783595	0.72644049
rs3003206-rs3006013-rs3124062	G-G-C	0.270972296	0.307905194	1.383789561	1.176095013	1.623392254	7.41E-05	0.913825977	0.777525894	1.069831266	0.268091086	1.516261866	1.24798562	1.831434736	1.74E-05
rs3003206-rs3006013-rs3124062	C-A-T	0.425674328	0.304317531	1	1	1		1	1	1		1	1	1
rs3006013-rs3124062-rs3124063	G-C-A	0.174049479	0.307905194	0.796979626	0.658752662	0.963359317	0.018834086	1.208193302	1.00830336	1.443965357	0.038035911	0.659627314	0.531143782	0.819951703	0.000167268
rs3006013-rs3124062-rs3124063	A-T-A	0.428316865	0.304317531	0.724088084	0.622295603	0.839161003	2.43E-05	1.049919906	0.906233044	1.210521989	0.513531136	0.688636357	0.577326242	0.823637891	4.93E-05
rs3006013-rs3124062-rs3124063	G-C-G	0.397446031	0.243820669	1	1	1		1	1	1		1	1	1
rs3124062-rs3124063-rs34726765	C-A-G	0.152706168	0.304317531	0.851818601	0.700581571	1.032084804	0.105364605	1.176213472	0.974414377	1.416671372	0.092269068	0.72399566	0.575006717	0.90110828	0.004264654
rs3124062-rs3124063-rs34726765	C-A-T	0.019614364	0.243820669	0.652706383	0.390824948	1.072977466	0.093909821	1.34970899	0.881731915	2.074899377	0.16753602	0.482743594	0.282932461	0.814129541	0.006512827
rs3124062-rs3124063-rs34726765	T-A-T	0.429324327	0.41051694	0.721315484	0.621181065	0.839323119	2.08E-05	1.050493081	0.909098119	1.214934436	0.506785463	0.687281915	0.571826825	0.822524459	4.47E-05
rs3124062-rs3124063-rs34726765	C-G-T	0.398087582		1	1	1		1	1	1		1	1	1
rs3124063-rs34726765-rs3124064	A-G-C	0.152694075	0.243820669	0.851817796	0.700680487	1.032103184	0.105292528	1.176217785	0.974148507	1.417179454	0.092051456	0.723881874	0.57504056	0.900409366	0.004261018
rs3124063-rs34726765-rs3124064	A-T-C	0.019651233	0.41051694	0.652614365	0.390772995	1.072804716	0.093796194	1.347336475	0.8802509	2.071423231	0.169999888	0.483509653	0.283372429	0.815447825	0.00662938
rs3124063-rs34726765-rs3124064	G-T-C	0.398120618	0.307905194	1	1	1		1	1	1		1	1	1
rs3124063-rs34726765-rs3124064	A-T-T	0.429239233		0.721322642	0.621478784	0.838840783	2.05E-05	1.049839106	0.909807988	1.21452293	0.509829475	0.687335607	0.571562789	0.822414095	4.63E-05
rs34726765-rs3124064-rs7545386	T-C-C	0.398721275	0.41051694	1	1	1		1	1	1		1	1	1
rs34726765-rs3124064-rs7545386	T-T-C	0.428750271	0.307905194	0.723279328	0.621496223	0.838153875	2.69E-05	1.053993214	0.910219204	1.214202088	0.483567104	0.685496989	0.573846294	0.818992547	3.79E-05
rs34726765-rs3124064-rs7545386	G-C-T	0.152609084	0.10198823	0.851117169	0.698918255	1.03388788	0.105964553	1.177496055	0.973564822	1.418747598	0.088463731	0.724129314	0.577960064	0.904334509	0.004320594
rs34726765-rs3124064-rs7545386	T-C-T	0.019556121		0.621001356	0.376340069	1.043869927	0.071373455	1.360509643	0.884750356	2.082863625	0.157563779	0.456880899	0.271187146	0.790239796	0.004336543
rs3124064-rs7545386-rs12064941	C-T-C	0.173835674	0.307905194	0.794357464	0.657387061	0.962191542	0.01865278	1.20854696	1.014021087	1.446136573	0.035304141	0.656864765	0.529115808	0.817513906	0.000144471
rs3124064-rs7545386-rs12064941	C-C-T	0.397948712	0.10198823	1	1	1		1	1	1		1	1	1
rs3124064-rs7545386-rs12064941	T-C-T	0.427927354	0.10198823	0.723093947	0.624962686	0.841004513	2.18E-05	1.054020893	0.912631737	1.214783568	0.47615443	0.685887244	0.575296628	0.820230317	4.13E-05
rs7545386-rs12064941-rs12068598	T-C-A	0.172935567	0.10198823	0.968333647	0.810550493	1.159306599	0.724522704	1.15016596	0.976849689	1.357658504	0.092792796	0.842893832	0.686832216	1.027310235	0.092853236
rs7545386-rs12064941-rs12068598	C-T-G	0.827064433	0.10198823	1	1	1		1	1	1		1	1	1
rs12064941-rs12068598-rs3127469	C-A-C	0.171359857	0.10198823	1.047962596	0.873805095	1.264687519	0.606249769	1.14008535	0.96584461	1.347920702	0.121116486	0.918287328	0.751952537	1.13192101	0.426046839
rs12064941-rs12068598-rs3127469	T-G-C	0.554954058	0.10198823	1	1	1		1	1	1		1	1	1
rs12064941-rs12068598-rs3127469	T-G-T	0.273471579	0.223229033	1.258430926	1.082523742	1.474394101	0.0032815	0.914484647	0.784557392	1.06706374	0.262384907	1.377839067	1.149348241	1.656070789	0.000593457
rs12068598-rs3127469-rs3006014	A-C-A	0.171933623	0.10198823	1.106064119	0.914678312	1.343023689	0.297466231	1.158366669	0.975464174	1.382585529	0.092444286	0.95523285	0.771631853	1.182345325	0.66987969
rs12068598-rs3127469-rs3006014	G-C-A	0.426745004	0.223229033	1	1	1		1	1	1		1	1	1
rs12068598-rs3127469-rs3006014	G-C-G	0.128023843	0.165796473	1.265835238	1.025787484	1.559468706	0.024995368	1.055937646	0.868915216	1.291728609	0.587154383	1.197751657	0.952607472	1.513452325	0.122426284
rs12068598-rs3127469-rs3006014	G-T-G	0.272856746		1.347015691	1.149231144	1.586500224	0.000250896	0.930556819	0.795096486	1.08831438	0.379191954	1.448999616	1.199607638	1.750205333	0.000125458
rs3127469-rs3006014-rs3006015	C-G-C	0.127312671	0.223229033	1.234670992	1.009471318	1.505054457	0.036692653	1.002641017	0.824085696	1.215945135	0.982125894	1.232019174	0.983518728	1.533334299	0.067982896
rs3127469-rs3006014-rs3006015	T-G-C	0.274530628	0.165796473	1.319830975	1.135490326	1.530927129	0.000327849	0.865086316	0.742607585	1.006310354	0.062819949	1.525204548	1.270087592	1.818746654	5.77E-06
rs3127469-rs3006014-rs3006015	C-A-G	0.598006519	0.162553895	1	1	1		1	1	1		1	1	1
rs3006014-rs3006015-rs12081877	G-C-C	0.399406991	0.165796473	1.379085629	1.189001213	1.607269516	2.74E-05	0.936386489	0.812750067	1.081558451	0.380342854	1.469517096	1.233964399	1.757219892	2.20E-05
rs3006014-rs3006015-rs12081877	A-G-C	0.449402414	0.162553895	1	1	1		1	1	1		1	1	1
rs3006014-rs3006015-rs12081877	A-G-G	0.151169162	0.291602516	1.194125596	0.980954842	1.45964503	0.076660258	1.089123707	0.906159119	1.311135691	0.363994276	1.097237064	0.877978067	1.378414741	0.410626344
rs3006015-rs12081877-rs3003205	C-C-A	0.399093542	0.162553895	1.377263267	1.186191685	1.599226261	2.76E-05	0.938833876	0.813139079	1.080359436	0.381726205	1.465968294	1.22003152	1.759846582	3.28E-05
rs3006015-rs12081877-rs3003205	G-C-C	0.449186481	0.291602516	1	1	1		1	1	1		1	1	1
rs3006015-rs12081877-rs3003205	G-G-C	0.151465347	0.162553895	1.193375382	0.974466308	1.455526933	0.087212748	1.083549097	0.901598725	1.302304566	0.387676883	1.099813776	0.879340454	1.367365958	0.410210244
rs12081877-rs3003205-rs3006016	C-C-A	0.429011199	0.291602516	0.735742594	0.631863038	0.852558959	6.14E-05	1.043306163	0.899077228	1.207612971	0.582009636	0.705932267	0.587326162	0.8428616	0.000151025
rs12081877-rs3003205-rs3006016	C-A-G	0.399925153	0.162553895	1	1	1		1	1	1		1	1	1
rs12081877-rs3003205-rs3006016	C-C-G	0.018772137	0.212071134	0.725811025	0.43547342	1.185314674	0.203731369	1.396849412	0.905369716	2.16397567	0.131102485	0.51826071	0.306059867	0.868765773	0.012866641
rs12081877-rs3003205-rs3006016	G-C-G	0.151939339		0.860962178	0.707557953	1.043883333	0.134711334	1.175384017	0.971968327	1.41554288	0.095425093	0.733486249	0.583124792	0.910495278	0.005893047
rs3003205-rs3006016-rs113520740	C-A-A	0.427863404	0.162553895	1	1	1		1	1	1		1	1	1
rs3003205-rs3006016-rs113520740	A-G-A	0.341794665	0.212071134	1.383573808	1.185319056	1.617937479	3.45E-05	0.916575829	0.788426805	1.065279771	0.255670623	1.509273663	1.255745763	1.817499784	1.28E-05
rs3003205-rs3006016-rs113520740	C-G-A	0.172671769	0.822623661	1.12982002	0.928779898	1.368911823	0.217133477	1.148075001	0.962001527	1.370283831	0.119870847	0.983042377	0.795390062	1.217640015	0.87887426
rs3003205-rs3006016-rs113520740	A-G-G	0.057189283		1.203120091	0.906215054	1.608648815	0.194482637	1.17711301	0.902104151	1.547862634	0.225894111	1.019148793	0.752342773	1.393248691	0.891127388
rs12996834-rs6545446-rs7591134	C-A-C	0.178770541	0.632210967	0.886366541	0.733876	1.070800473	0.214279942	1.004544211	0.839363678	1.204683832	0.959564198	0.883102603	0.710825346	1.096269504	0.256320415
rs12996834-rs6545446-rs7591134	C-G-C	0.077648326	0.686958392	1.005400276	0.784920211	1.283599596	0.979038636	1.043299854	0.814651329	1.338551953	0.739765915	0.960033789	0.73568866	1.270634144	0.786810379
rs12996834-rs6545446-rs7591134	T-G-C	0.403984537	0.483577548	1	1	1		1	1	1		1	1	1
rs12996834-rs6545446-rs7591134	C-G-G	0.339299301		0.936465866	0.802867002	1.094937868	0.403395604	0.953906231	0.820040912	1.108314997	0.542489352	0.98216061	0.818195994	1.177679327	0.838794982
rs6545446-rs7591134-rs10205156	A-C-C	0.080487455	0.686958392	0.823683205	0.631250796	1.075903284	0.155963419	1.045600917	0.816991292	1.333357835	0.725274536	0.787934057	0.587972759	1.06683471	0.116951229
rs6545446-rs7591134-rs10205156	G-C-C	0.403672448	0.483577548	1	1	1		1	1	1		1	1	1
rs6545446-rs7591134-rs10205156	A-C-G	0.099033534	0.382637391	0.895259301	0.712092258	1.143857471	0.367710259	0.975150635	0.780639348	1.227779604	0.828444027	0.918894658	0.702226448	1.197509377	0.541475299
rs6545446-rs7591134-rs10205156	G-C-G	0.077206994		1.033182261	0.799705742	1.331919499	0.800473244	1.015067492	0.793735087	1.308376414	0.897335849	1.017698043	0.766154216	1.350730717	0.904808283
rs6545446-rs7591134-rs10205156	G-G-G	0.33899922		0.92318691	0.790832854	1.082112347	0.320272529	0.953828201	0.820899584	1.105614103	0.533074628	0.969532437	0.808110512	1.159762269	0.731510174
rs7591134-rs10205156-rs6745667	G-G-C	0.335131633	0.483577548	0.892985508	0.76216597	1.046880574	0.158254567	0.944749949	0.817088494	1.09597543	0.451623602	0.944563193	0.786062536	1.136561833	0.544667954
rs7591134-rs10205156-rs6745667	C-C-G	0.480908066	0.382637391	1	1	1		1	1	1		1	1	1
rs7591134-rs10205156-rs6745667	C-G-G	0.174929381	0.467972574	1.005039443	0.83911311	1.207524722	0.947175927	0.97921198	0.821523719	1.172187749	0.826241333	1.026657367	0.833443424	1.263663691	0.807515836
rs7591134-rs10205156-rs6745667	G-G-G	0.008786631		1.414044262	0.768040337	2.586549708	0.261703763	1.179574737	0.617612234	2.21516572	0.627189829	1.201933929	0.634201003	2.337229383	0.570402167
rs10205156-rs6745667-rs10173697	C-G-C	0.483621119	0.382637391	1	1	1		1	1	1		1	1	1
rs10205156-rs6745667-rs10173697	G-C-T	0.338175133	0.467972574	0.889355959	0.759641857	1.042026893	0.150727548	0.938445528	0.810885612	1.084380338	0.391292738	0.94892789	0.787422035	1.144489642	0.574827024
rs10205156-rs6745667-rs10173697	G-G-T	0.177846477	0.593705927	1.00884506	0.835286146	1.209303169	0.934149634	0.996142692	0.829321226	1.18926469	0.958544786	1.012678915	0.820821304	1.251104004	0.906496373
rs6745667-rs10173697-rs10208786	G-C-C	0.486799227	0.467972574	1	1	1		1	1	1		1	1	1
rs6745667-rs10173697-rs10208786	C-T-G	0.335417236	0.593705927	0.897359256	0.765498164	1.049297466	0.173972402	0.937880407	0.807350337	1.080521001	0.379015251	0.956694679	0.796838988	1.151716175	0.642914305
rs6745667-rs10173697-rs10208786	G-T-G	0.177569394	0.561729531	1.007753666	0.838209079	1.204125507	0.943178848	0.977905393	0.820114154	1.165637613	0.808397343	1.029339449	0.83535097	1.263587882	0.788351231
rs10173697-rs10208786-rs1465673	C-C-G	0.484548499	0.593705927	1.096751883	0.949100341	1.269143837	0.208011677	1.042179307	0.916423091	1.190966688	0.531201163	1.052512483	0.885197906	1.247582822	0.565456496
rs10173697-rs10208786-rs1465673	T-G-T	0.515451501	0.561729531	1	1	1		1	1	1		1	1	1
rs10208786-rs1465673-rs1465672	C-G-C	0.486660367	0.561729531	1	1	1		1	1	1		1	1	1
rs10208786-rs1465673-rs1465672	G-T-C	0.178153619	0.648157699	0.998241629	0.830023396	1.194906238	0.973054015	0.955946469	0.800009794	1.141475117	0.614494108	1.04504127	0.842453072	1.280113675	0.693215552
rs10208786-rs1465673-rs1465672	G-T-G	0.335032338	0.372982071	0.905399448	0.771642592	1.058940004	0.212331903	0.94695144	0.818085099	1.089833234	0.448999039	0.956667414	0.796873865	1.145369414	0.627134838
rs1465673-rs1465672-rs1438815	T-C-A	0.101148006	0.648157699	0.921876594	0.734533259	1.154877325	0.487179691	0.924021199	0.739201819	1.156527847	0.489335731	0.997769802	0.776518256	1.287387426	0.989537977
rs1465673-rs1465672-rs1438815	T-G-A	0.30962034	0.372982071	0.908035777	0.775898847	1.061309888	0.228669294	0.938111095	0.807221522	1.083596013	0.381880428	0.967514162	0.810343988	1.160993789	0.72549371
rs1465673-rs1465672-rs1438815	G-C-G	0.48468719	0.712743916	1	1	1		1	1	1		1	1	1
rs1465673-rs1465672-rs1438815	T-C-G	0.07882062		0.994327083	0.779996697	1.2702748	0.962975215	0.988384203	0.773845172	1.257482737	0.910430839	1.008095719	0.760266615	1.332984414	0.958449379
rs1465673-rs1465672-rs1438815	T-G-G	0.025074785		0.9683857	0.63023779	1.46796152	0.873418142	0.762167824	0.486170437	1.191054594	0.227599574	1.269880623	0.769758976	2.074402163	0.347082392
rs1465672-rs1438815-rs1438814	C-A-A	0.100672129	0.372982071	0.921309827	0.733636494	1.149596667	0.47145232	0.919020527	0.731637286	1.146690174	0.454123806	1.003296612	0.776596044	1.29717798	0.983269242
rs1465672-rs1438815-rs1438814	G-A-A	0.309829589	0.712743916	0.904328164	0.772025055	1.055150251	0.212240034	0.945604182	0.819990023	1.092313673	0.445858304	0.957016852	0.794047344	1.146240212	0.633472433
rs1465672-rs1438815-rs1438814	C-G-T	0.563811891	0.857074793	1	1	1		1	1	1		1	1	1
rs1465672-rs1438815-rs1438814	G-G-T	0.025119452		0.937610738	0.603132032	1.448036126	0.768475137	0.745340352	0.465010063	1.174861181	0.208603331	1.257431533	0.753818718	2.1306103	0.378823621
rs1438815-rs1438814-rs12713277	A-A-A	0.40833927	0.712743916	0.947761101	0.812262819	1.094291197	0.465341792	0.940350675	0.819221365	1.076476329	0.374581002	1.007556505	0.849509997	1.19453104	0.928583393
rs1438815-rs1438814-rs12713277	G-T-A	0.077193413	0.857074793	1.039056108	0.806103913	1.328874834	0.778475205	0.977476726	0.763810015	1.254102873	0.856913426	1.062478717	0.798540986	1.402311457	0.679538087
rs1438815-rs1438814-rs12713277	G-T-G	0.514223017	0.552959347	1	1	1		1	1	1		1	1	1
rs1438814-rs12713277-rs62136940	A-A-A	0.406396563	0.857074793	0.942114217	0.813306524	1.093953471	0.422524039	0.939179347	0.815673229	1.079551449	0.384432936	1.003170867	0.845064654	1.193778639	0.968279584
rs1438814-rs12713277-rs62136940	T-A-A	0.077365456	0.552959347	1.001570807	0.774684377	1.278588409	1	0.984457281	0.76698489	1.262549497	0.895636209	1.016185331	0.76784825	1.335548234	0.906642669
rs1438814-rs12713277-rs62136940	T-G-A	0.435650571	0.313827029	1	1	1		1	1	1		1	1	1
rs1438814-rs12713277-rs62136940	T-G-C	0.0802673		0.776214987	0.596139727	1.001773002	0.05628081	0.98517285	0.775407345	1.249031533	0.896702096	0.788136376	0.590562273	1.045752417	0.102346913
rs12713277-rs62136940-rs6754447	A-A-A	0.396618988	0.552959347	0.93990261	0.8085008	1.089179107	0.410276293	0.938647986	0.813131367	1.082773335	0.386787001	1.000973418	0.84180772	1.191318387	0.994232549
rs12713277-rs62136940-rs6754447	A-A-G	0.087102063	0.313827029	1.070815903	0.850716807	1.350497737	0.56169819	0.963559704	0.75845569	1.216397162	0.747387528	1.11481506	0.859961514	1.453451151	0.426334593
rs12713277-rs62136940-rs6754447	G-A-G	0.436300523	0.27472165	1	1	1		1	1	1		1	1	1
rs12713277-rs62136940-rs6754447	G-C-G	0.079516889		0.795070942	0.60883741	1.025790692	0.080012508	0.985198518	0.771122117	1.258714095	0.896473667	0.806610202	0.607769579	1.074158714	0.146050189
rs62136940-rs6754447-rs55851760	A-G-C	0.062198266	0.313827029	1.068730633	0.818387855	1.378679947	0.629397418	0.981713798	0.749732505	1.283524387	0.882610459	1.088644348	0.816346757	1.463593391	0.569253276
rs62136940-rs6754447-rs55851760	A-A-T	0.397174062	0.27472165	0.919155014	0.789824531	1.064644925	0.264823706	0.946512933	0.818855433	1.088551088	0.445515033	0.97050887	0.815733567	1.159350647	0.746008328
rs62136940-rs6754447-rs55851760	A-G-T	0.459946896	0.413052568	1	1	1		1	1	1		1	1	1
rs62136940-rs6754447-rs55851760	C-G-T	0.080173461		0.767677479	0.59269518	0.994480098	0.046270946	0.98889211	0.77502684	1.25913044	0.914162661	0.778548051	0.587059042	1.039712018	0.086941191
rs6754447-rs55851760-rs2358153	G-T-A	0.52032521	0.27472165	1	1	1		1	1	1		1	1	1
rs6754447-rs55851760-rs2358153	G-C-T	0.062731303	0.413052568	1.093120356	0.847539005	1.417585534	0.494454788	0.964128564	0.741419591	1.263865187	0.791703905	1.131286919	0.846763998	1.524849645	0.401206452
rs6754447-rs55851760-rs2358153	A-T-T	0.399253412	0.68059282	0.934703896	0.802957367	1.084760314	0.369889878	0.945324454	0.823198056	1.087192504	0.422242795	0.987693048	0.82931835	1.179049704	0.893491913
rs6754447-rs55851760-rs2358153	G-T-T	0.017265588		1.137541276	0.708810176	1.814202113	0.590589591	0.774730297	0.461939378	1.323349437	0.358530888	1.465914543	0.827312406	2.535718277	0.186229413
rs55851760-rs2358153-rs55913435	T-A-A	0.520800741	0.413052568	1	1	1		1	1	1		1	1	1
rs55851760-rs2358153-rs55913435	T-T-A	0.416231288	0.68059282	0.962166369	0.831013862	1.113794673	0.611035383	0.92860232	0.811638536	1.065127504	0.287002505	1.036376973	0.873587483	1.23244377	0.68193834
rs55851760-rs2358153-rs55913435	C-T-G	0.062750146	0.414174043	1.105431745	0.847517716	1.43276566	0.466081957	0.958536224	0.73392627	1.250217987	0.755666674	1.153177529	0.853071402	1.546160471	0.353762851
rs2358153-rs55913435-rs2358154	T-A-A	0.401068002	0.68059282	0.961647598	0.826035506	1.112623178	0.603943736	0.928887593	0.805189882	1.069999151	0.29825808	1.03540877	0.867628669	1.233962791	0.702299576
rs2358153-rs55913435-rs2358154	A-A-G	0.522413879	0.414174043	1	1	1		1	1	1		1	1	1
rs2358153-rs55913435-rs2358154	T-A-G	0.014674374	0.606087799	0.766869258	0.424081451	1.35427928	0.357989517	1.141913285	0.68520005	1.904339301	0.607210272	0.669818311	0.362050001	1.226241791	0.193895348
rs2358153-rs55913435-rs2358154	T-G-G	0.061486077		1.133761498	0.870717924	1.463646785	0.349141265	0.981543854	0.749676894	1.276170361	0.87776644	1.159167534	0.859723728	1.550195655	0.333051877
rs55913435-rs2358154-rs3844022	A-G-G	0.032360835	0.414174043	1.163835551	0.81666868	1.64515679	0.392369702	0.883726268	0.6063231	1.27690346	0.504749431	1.315751895	0.88559873	1.984572378	0.17480304
rs55913435-rs2358154-rs3844022	G-G-G	0.060184328	0.606087799	1.139213513	0.87420451	1.490760212	0.331481212	0.96943888	0.73929929	1.274079656	0.832047122	1.174911081	0.872097917	1.590722463	0.287967153
rs55913435-rs2358154-rs3844022	A-A-T	0.402241699	0.11945644	0.967910216	0.831031788	1.125663938	0.683142827	0.93199202	0.812417187	1.070962759	0.321242463	1.038807642	0.87201484	1.242026816	0.669412565
rs55913435-rs2358154-rs3844022	A-G-T	0.504806735		1	1	1		1	1	1		1	1	1
rs2358154-rs3844022-rs74540948	A-T-C	0.40905781	0.606087799	0.940632119	0.806492378	1.09095306	0.420790548	0.918664834	0.800345581	1.057828347	0.232312812	1.023254374	0.859016234	1.217730526	0.797197119
rs2358154-rs3844022-rs74540948	G-T-C	0.497576437	0.11945644	1	1	1		1	1	1		1	1	1
rs2358154-rs3844022-rs74540948	G-G-G	0.093394677	0.228805732	1.113582807	0.88411617	1.395416763	0.366700364	0.929351285	0.737032769	1.169737836	0.529768809	1.198205719	0.921176817	1.553893739	0.18186132
rs3844022-rs74540948-rs17046412	T-C-A	0.073706665	0.11945644	0.966353128	0.754074269	1.252679097	0.809924489	0.79124399	0.608896431	1.035368997	0.084259397	1.220263204	0.905160387	1.654825692	0.192396816
rs3844022-rs74540948-rs17046412	T-C-C	0.832121898	0.228805732	1	1	1		1	1	1		1	1	1
rs3844022-rs74540948-rs17046412	G-G-C	0.093979794	0.745673091	1.106470009	0.886107075	1.388102723	0.360062584	0.958367386	0.771173969	1.199664624	0.712368021	1.154719593	0.898514419	1.491322163	0.26543768
rs74540948-rs17046412-rs12614228	C-A-C	0.072621935	0.228805732	0.995457567	0.769884762	1.285478898	0.978441314	0.787214951	0.598433113	1.032825864	0.078121815	1.266192282	0.937671658	1.705375436	0.12445861
rs74540948-rs17046412-rs12614228	C-C-C	0.530879998	0.745673091	1	1	1		1	1	1		1	1	1
rs74540948-rs17046412-rs12614228	G-C-C	0.076421266	0.307174996	1.081849109	0.834502775	1.390135495	0.563167254	0.983108441	0.765151471	1.26312602	0.888982428	1.09854857	0.823533784	1.469577436	0.521726815
rs74540948-rs17046412-rs12614228	C-C-T	0.293426847		1.021593023	0.87130579	1.198370413	0.792231595	0.95697233	0.82487289	1.111179442	0.568526117	1.066144449	0.88546258	1.288733759	0.499506511
rs74540948-rs17046412-rs12614228	G-C-T	0.025949302		1.11360278	0.727656653	1.688293922	0.624469731	0.943902646	0.607037771	1.441015704	0.77573884	1.179870056	0.73758092	1.918564825	0.495962078
rs17046412-rs12614228-rs11680118	A-C-C	0.071938368	0.745673091	1.019016529	0.787401763	1.312643868	0.88812223	0.777260404	0.592729508	1.017525669	0.065265126	1.309558419	0.978995243	1.773976308	0.077868693
rs17046412-rs12614228-rs11680118	C-C-C	0.549648824	0.307174996	1	1	1		1	1	1		1	1	1
rs17046412-rs12614228-rs11680118	C-T-C	0.318722385	0.801296575	1.04966024	0.902321654	1.220059228	0.521010495	0.934867609	0.807397808	1.079510415	0.352414528	1.123459895	0.938579251	1.349927279	0.204776443
rs17046412-rs12614228-rs11680118	C-C-T	0.059304126		1.073995281	0.819535236	1.400009717	0.608963983	0.912537305	0.691596722	1.196683076	0.502140181	1.178650264	0.870793862	1.60912374	0.295471818
rs12614228-rs11680118-rs2116435	C-C-A	0.544917746	0.307174996	1	1	1		1	1	1		1	1	1
rs12614228-rs11680118-rs2116435	T-C-A	0.026033279	0.801296575	1.364365501	0.933653296	1.999477769	0.109718549	0.802373286	0.513455405	1.276570669	0.353457647	1.699614225	1.034953098	2.732198739	0.034095516
rs12614228-rs11680118-rs2116435	C-T-A	0.057290355	0.698978833	1.105902608	0.841295127	1.465831103	0.476491038	1.012754463	0.762454503	1.345028256	0.929401842	1.093280625	0.795502749	1.504938876	0.589867876
rs12614228-rs11680118-rs2116435	C-C-G	0.077818021		1.369913106	1.079622408	1.740241238	0.00887106	1.461068726	1.165064723	1.825183424	0.001125951	0.941242306	0.728238428	1.2094369	0.626426331
rs12614228-rs11680118-rs2116435	T-C-G	0.293145309		1.071346755	0.918823875	1.253555496	0.383454917	1.038039323	0.89353271	1.201765579	0.624467068	1.034715604	0.864841123	1.233101997	0.721269938
rs11680118-rs2116435-rs13005511	T-A-C	0.057349307	0.801296575	1.111569436	0.841146109	1.474779856	0.453785098	1.004883738	0.760291097	1.33700465	0.959365732	1.106362769	0.800687668	1.513731937	0.540617092
rs11680118-rs2116435-rs13005511	C-A-T	0.572404918	0.698978833	1	1	1		1	1	1		1	1	1
rs11680118-rs2116435-rs13005511	C-G-T	0.369947582	0.801296575	1.150430757	0.995110545	1.328038921	0.059302539	1.115646475	0.972901254	1.279080658	0.11559147	1.030580952	0.86490138	1.223778328	0.736455216
rs2116435-rs13005511-rs4613325	A-C-A	0.058354924	0.698978833	1.0903443	0.819497237	1.450308115	0.541739508	1.003634976	0.759883415	1.330112252	0.973353332	1.084843711	0.790640006	1.501725847	0.602798252
rs2116435-rs13005511-rs4613325	A-T-A	0.165568009	0.801296575	1.075101964	0.885127787	1.308383471	0.464984913	0.97121788	0.802908632	1.179920741	0.761781399	1.108488271	0.880452871	1.397216844	0.381327387
rs2116435-rs13005511-rs4613325	G-T-A	0.343955598	0.29784329	1.157740266	0.988403363	1.353578787	0.069320406	1.120333336	0.967226355	1.298671253	0.130646068	1.03242023	0.861339977	1.242798374	0.720447411
rs2116435-rs13005511-rs4613325	A-T-G	0.405272095		1	1	1		1	1	1		1	1	1
rs2116435-rs13005511-rs4613325	G-T-G	0.026263173		1.126382007	0.70994399	1.757195658	0.607983307	1.015971083	0.653626403	1.559304325	0.955948954	1.109826257	0.667963137	1.842988835	0.684796949
rs13005511-rs4613325-rs7594597	C-A-A	0.059859726	0.801296575	1.136575922	0.86321766	1.495181884	0.358381968	0.96945938	0.729913258	1.27780748	0.816973301	1.172660231	0.861272637	1.609669565	0.312049504
rs13005511-rs4613325-rs7594597	T-A-A	0.088528449	0.29784329	1.476319126	1.180417338	1.851687109	0.000666399	1.328282005	1.068642606	1.651278509	0.01141098	1.109959203	0.878223796	1.416279955	0.387123248
rs13005511-rs4613325-rs7594597	T-G-A	0.432702353	0.582349581	1	1	1		1	1	1		1	1	1
rs13005511-rs4613325-rs7594597	T-A-G	0.418529983		1.081750735	0.931547373	1.260089479	0.294168683	1.006074737	0.872350194	1.155655832	0.927279	1.076999127	0.899578234	1.286345226	0.422392143
rs4613325-rs7594597-rs77979344	A-A-C	0.150219826	0.29784329	1.314256471	1.087485985	1.59307715	0.004905035	1.174535404	0.979674835	1.413778631	0.080788818	1.11779572	0.902279555	1.384035302	0.308575889
rs4613325-rs7594597-rs77979344	G-A-C	0.432848705	0.582349581	1	1	1		1	1	1		1	1	1
rs4613325-rs7594597-rs77979344	A-G-C	0.121310385	0.632264187	1.062045909	0.855923341	1.320094971	0.577542347	0.976247055	0.794136128	1.202626022	0.824280934	1.086514365	0.854869265	1.395846785	0.496272562
rs4613325-rs7594597-rs77979344	A-G-T	0.295103964		1.099254666	0.936191317	1.294616811	0.249123632	1.027869172	0.88264749	1.195026345	0.731541736	1.069480278	0.886169542	1.288294306	0.480098439
rs7594597-rs77979344-rs28650947	A-C-A	0.055813066	0.582349581	1.451547543	1.125635417	1.88978017	0.005027992	1.772453515	1.388536127	2.27182992	4.29E-06	0.82036518	0.6278966	1.073127008	0.143118599
rs7594597-rs77979344-rs28650947	A-C-C	0.527589701	0.632264187	1	1	1		1	1	1		1	1	1
rs7594597-rs77979344-rs28650947	G-C-C	0.121489383	0.7664612	1.016213981	0.824568901	1.258428432	0.875946896	1.011354996	0.8243345	1.245972514	0.915678724	1.006162168	0.7915453	1.284491804	0.957743651
rs7594597-rs77979344-rs28650947	G-T-C	0.294846523		1.054621538	0.900013304	1.234333018	0.504096273	1.067580508	0.920485351	1.238416956	0.375508647	0.986756344	0.82346804	1.183821356	0.888608508
rs77979344-rs28650947-rs13029933	C-C-G	0.556155753	0.632264187	1	1	1		1	1	1		1	1	1
rs77979344-rs28650947-rs13029933	T-C-G	0.293548721	0.7664612	1.102454151	0.943442415	1.289897429	0.218204545	1.036069121	0.894257708	1.201412414	0.639618077	1.06416293	0.887949863	1.276289086	0.501446179
rs77979344-rs28650947-rs13029933	C-A-T	0.055616062	0.941711277	1.502502043	1.152666314	1.939121464	0.002284488	1.761020781	1.376706627	2.246318961	6.18E-06	0.851913804	0.653344053	1.11131135	0.236388613
rs77979344-rs28650947-rs13029933	C-C-T	0.094299979		1.161418751	0.924118292	1.452088913	0.194842271	0.906898087	0.718422555	1.142083737	0.410941317	1.281277701	0.980775215	1.664853018	0.06854545
rs28650947-rs13029933-rs6746118	C-G-A	0.580455193	0.7664612	1	1	1		1	1	1		1	1	1
rs28650947-rs13029933-rs6746118	C-G-G	0.26923121	0.941711277	0.865345648	0.739154378	1.01594565	0.073462657	1.047063402	0.901813413	1.215302568	0.549300371	0.826451122	0.685695939	0.997430915	0.046654568
rs28650947-rs13029933-rs6746118	A-T-G	0.055570187	0.250729869	1.387337525	1.072356896	1.800268564	0.012257698	1.765763346	1.383087251	2.271509794	5.23E-06	0.786598065	0.603237058	1.022204707	0.070501895
rs28650947-rs13029933-rs6746118	C-T-G	0.094267212		1.076405001	0.863861536	1.350712271	0.514545465	0.908592854	0.726801821	1.153674646	0.427386897	1.183116001	0.911196905	1.538662545	0.200596348
rs13029933-rs6746118-rs76584060	G-A-C	0.498738735	0.941711277	1	1	1		1	1	1		1	1	1
rs13029933-rs6746118-rs76584060	G-G-C	0.269782032	0.250729869	0.838792356	0.713302017	0.986309683	0.036161374	1.031147889	0.881595331	1.199303479	0.710121933	0.814216314	0.674572901	0.981620101	0.032344656
rs13029933-rs6746118-rs76584060	T-G-C	0.149978071	0.89822104	1.172675334	0.970860371	1.415430531	0.093368141	1.186853948	0.99216049	1.418806841	0.060732778	0.987415484	0.80488744	1.215547363	0.905109323
rs13029933-rs6746118-rs76584060	G-A-T	0.08119147		0.90964286	0.710187483	1.154785083	0.434528945	0.784960445	0.602007639	1.013165211	0.062661745	1.156701107	0.867418403	1.560915529	0.322944166
rs6746118-rs76584060-rs12465327	A-C-A	0.334893311	0.250729869	1.054470186	0.906680752	1.229637502	0.492283828	0.956084673	0.82513027	1.107481074	0.54312187	1.103925808	0.925700868	1.312877678	0.27198912
rs6746118-rs76584060-rs12465327	A-T-A	0.081758036	0.89822104	0.928888133	0.722479997	1.184104471	0.544574745	0.72824214	0.559323812	0.943999039	0.016303823	1.273415105	0.952168149	1.722703848	0.10603554
rs6746118-rs76584060-rs12465327	A-C-C	0.162474083	0.654635688	0.983174473	0.808111507	1.190171071	0.853458862	0.875453947	0.724203427	1.057731014	0.167565906	1.12278144	0.896595939	1.403507825	0.314857348
rs6746118-rs76584060-rs12465327	G-C-C	0.420410281		1	1	1		1	1	1		1	1	1
rs76584060-rs12465327-rs2116491	C-A-A	0.337187717	0.89822104	1.036499617	0.890365401	1.204120089	0.64019951	0.987682697	0.860604711	1.135498959	0.865995288	1.049999656	0.879531363	1.247891053	0.592096221
rs76584060-rs12465327-rs2116491	C-C-A	0.567199548	0.654635688	1	1	1		1	1	1		1	1	1
rs76584060-rs12465327-rs2116491	T-A-G	0.080111456	0.517013265	0.940745745	0.74041225	1.205716316	0.625631221	0.767606526	0.598180444	0.986989926	0.040586518	1.226946383	0.913599913	1.637206383	0.17642935
rs76584060-rs12465327-rs2116491	C-C-G	0.015074461		1.027266258	0.613843774	1.72051689	0.917803703	0.842061488	0.48645149	1.435866803	0.522411784	1.219619014	0.679814361	2.227836258	0.501623825
rs12465327-rs2116491-rs2165006	C-A-C	0.510820637	0.654635688	1	1	1		1	1	1		1	1	1
rs12465327-rs2116491-rs2165006	A-A-T	0.336630598	0.517013265	1.079002963	0.925796293	1.255023963	0.32653238	1.066515323	0.926545011	1.231789404	0.375452547	1.011264066	0.846726749	1.204804513	0.895590309
rs12465327-rs2116491-rs2165006	C-A-T	0.056519698	0.509991992	1.473741677	1.133984096	1.906896837	0.003712969	1.663561585	1.296069748	2.147375838	7.74E-05	0.886805812	0.676428112	1.165975302	0.377463756
rs12465327-rs2116491-rs2165006	A-G-T	0.082106998		0.971888998	0.761093406	1.250491809	0.835267874	0.780762644	0.607747596	1.010891812	0.06151301	1.245765935	0.922699999	1.682007597	0.149791893
rs12465327-rs2116491-rs2165006	C-G-T	0.013308276		1.192438063	0.692660606	2.041243102	0.52562726	0.956420216	0.543874211	1.707862221	0.890985652	1.245163955	0.666024203	2.287725883	0.49226923
rs2116491-rs2165006-rs6545449	A-C-C	0.509089062	0.517013265	1	1	1		1	1	1		1	1	1
rs2116491-rs2165006-rs6545449	A-T-T	0.39692616	0.509991992	1.120529762	0.961820113	1.292533993	0.131693927	1.133266983	0.986636696	1.293540026	0.073649378	0.988825762	0.834340246	1.17197108	0.902317993
rs2116491-rs2165006-rs6545449	G-T-T	0.093482012	0.669797723	1.010990113	0.796436841	1.274035443	0.939707281	0.819282431	0.643462721	1.043094321	0.10189327	1.234481741	0.931888901	1.628678276	0.138235989
rs2165006-rs6545449-rs7559919	C-C-C	0.094906367	0.509991992	1.041636108	0.833986324	1.305314601	0.716644498	0.808395401	0.640783258	1.027095064	0.076967445	1.288480125	0.987265173	1.677125234	0.061284656
rs2165006-rs6545449-rs7559919	T-T-C	0.489801405	0.669797723	1	1	1		1	1	1		1	1	1
rs2165006-rs6545449-rs7559919	C-C-T	0.415020473	0.78028828	0.901246826	0.779133957	1.042702228	0.1599094	0.928054717	0.810124836	1.06523318	0.288189504	0.970253243	0.815217379	1.151690909	0.736886919
rs6545449-rs7559919-rs7574117	C-C-C	0.092292294	0.669797723	1.047625363	0.831469297	1.313084828	0.699919839	0.816191854	0.643500845	1.037228049	0.093211851	1.281710759	0.978259648	1.673096512	0.069141082
rs6545449-rs7559919-rs7574117	C-T-C	0.415975501	0.78028828	0.898944693	0.774926909	1.038221837	0.151233642	0.924656493	0.804329477	1.058082722	0.256539985	0.972248455	0.816448476	1.154305152	0.755303725
rs6545449-rs7559919-rs7574117	T-C-T	0.491535065	0.436343432	1	1	1		1	1	1		1	1	1
rs7559919-rs7574117-rs77739453	C-C-A	0.0579772	0.78028828	0.975237371	0.740386592	1.287833935	0.873143992	0.874388722	0.654647911	1.164700827	0.349395689	1.118761023	0.811462767	1.541107563	0.49622689
rs7559919-rs7574117-rs77739453	C-C-G	0.032475219	0.436343432	1.18327839	0.840941413	1.652552695	0.338538426	0.732650255	0.492042956	1.075145976	0.109544937	1.61034328	1.079302761	2.448287051	0.022050011
rs7559919-rs7574117-rs77739453	T-C-G	0.41786409	0.48809736	0.889713717	0.767059511	1.03310021	0.117294005	0.919598467	0.801515829	1.052991966	0.222138645	0.968376273	0.814493775	1.150301433	0.71288204
rs7559919-rs7574117-rs77739453	C-T-G	0.491597213		1	1	1		1	1	1		1	1	1
rs7574117-rs77739453-rs12713278	T-G-A	0.491140729	0.436343432	1	1	1		1	1	1		1	1	1
rs7574117-rs77739453-rs12713278	C-A-G	0.058093801	0.48809736	0.953899361	0.721852343	1.267887677	0.756317698	0.882556583	0.662997261	1.171525309	0.384330328	1.081818903	0.785017501	1.504152174	0.620528714
rs7574117-rs77739453-rs12713278	C-G-G	0.450613526	0.644669521	0.901458571	0.782381401	1.045746327	0.162885731	0.913437414	0.799670735	1.046380922	0.191192007	0.987484556	0.831673938	1.170785579	0.882531368
rs77739453-rs12713278-rs13020090	G-A-C	0.489399746	0.48809736	1	1	1		1	1	1		1	1	1
rs77739453-rs12713278-rs13020090	G-G-C	0.421440509	0.644669521	0.885266562	0.764833495	1.025346178	0.106189779	0.933428133	0.814364177	1.070308594	0.314475475	0.948106426	0.800247426	1.127807278	0.551347627
rs77739453-rs12713278-rs13020090	A-G-G	0.05783953	0.376418755	0.969268795	0.734490289	1.271738701	0.813899699	0.877491078	0.65753335	1.168777608	0.368492538	1.10125376	0.79995973	1.518807421	0.549578548
rs77739453-rs12713278-rs13020090	G-G-G	0.030864335		1.138482808	0.807764371	1.618702762	0.455751888	0.693248181	0.464998759	1.048708489	0.080624173	1.646264224	1.065217482	2.49941961	0.024646671
rs12713278-rs13020090-rs12713279	A-C-A	0.130249362	0.644669521	1.071945814	0.871003415	1.325115483	0.510217239	1.002743349	0.814352024	1.223526552	0.992180761	1.072551799	0.842300895	1.359296581	0.575154058
rs12713278-rs13020090-rs12713279	G-C-A	0.421708041	0.376418755	1	1	1		1	1	1		1	1	1
rs12713278-rs13020090-rs12713279	G-G-A	0.089484043	0.873008377	1.156818969	0.913672966	1.461577118	0.227465571	0.872384047	0.678676374	1.109890342	0.271482479	1.321913688	1.004683657	1.758611121	0.048192556
rs12713278-rs13020090-rs12713279	A-C-G	0.358096027		1.171519001	1.005267043	1.367063626	0.043058905	1.098833518	0.95139964	1.26887529	0.202322836	1.065202217	0.889424338	1.272116593	0.48714379
rs13020090-rs12713279-rs1347816	C-A-A	0.129930156	0.376418755	1.055286548	0.856651488	1.304519443	0.612651254	1.006940953	0.817754267	1.230854622	0.958619554	1.050895471	0.824363925	1.331604469	0.694725854
rs13020090-rs12713279-rs1347816	G-A-A	0.089703174	0.873008377	1.141581985	0.902354188	1.439023157	0.273961643	0.868572331	0.675698539	1.105492304	0.256090055	1.310108634	0.995741104	1.740609056	0.055968681
rs13020090-rs12713279-rs1347816	C-G-A	0.360339987	0.944801099	1.157856838	0.994406904	1.349747731	0.061583466	1.096862546	0.949969066	1.26776526	0.208773259	1.054000042	0.881204738	1.258699658	0.558835935
rs13020090-rs12713279-rs1347816	C-A-G	0.4194953		1	1	1		1	1	1		1	1	1
rs12713279-rs1347816-rs993541	A-A-A	0.129810233	0.873008377	1.070115047	0.86775533	1.318114649	0.519598692	1.007499212	0.820060792	1.235748052	0.937675045	1.062182084	0.834042713	1.345360888	0.627342804
rs12713279-rs1347816-rs993541	G-A-A	0.356372331	0.944801099	1.171728237	1.001747732	1.365918327	0.047568861	1.094576541	0.947367594	1.261962928	0.215603514	1.069737074	0.891733804	1.277410603	0.470825828
rs12713279-rs1347816-rs993541	A-A-T	0.090166948	0.584859042	1.150636442	0.907229453	1.453982226	0.247769417	0.874640452	0.683970618	1.114436113	0.275854504	1.314534781	0.991175052	1.737933749	0.053093859
rs12713279-rs1347816-rs993541	A-G-T	0.423491842		1	1	1		1	1	1		1	1	1
rs1347816-rs993541-rs6716399	A-A-C	0.066126462	0.944801099	1.056617113	0.81656577	1.380634787	0.672915341	1.081916542	0.839221109	1.39388929	0.540169843	0.977352491	0.735671028	1.30353395	0.887394297
rs1347816-rs993541-rs6716399	A-A-G	0.419063222	0.584859042	1	1	1		1	1	1		1	1	1
rs1347816-rs993541-rs6716399	A-T-G	0.091912919	0.9705731	1.024646858	0.817448724	1.298164312	0.827713636	0.830645007	0.654257578	1.059607111	0.134329656	1.233360714	0.944479352	1.617651921	0.129573675
rs1347816-rs993541-rs6716399	G-T-G	0.422572093		0.875373668	0.752825437	1.016452938	0.077986179	0.948889536	0.824230058	1.091766039	0.465008683	0.922768163	0.771985808	1.099006299	0.373285029
rs993541-rs6716399-rs17417648	A-G-G	0.077794985	0.584859042	1.001524235	0.777667084	1.287994068	0.992357413	0.830792183	0.638252619	1.07599515	0.160103389	1.206884439	0.898990323	1.632733092	0.218590307
rs993541-rs6716399-rs17417648	A-C-T	0.066648024	0.9705731	1.148463762	0.88172132	1.479932953	0.299461384	1.121301448	0.86607364	1.451178317	0.390524134	1.023505794	0.770865255	1.365351588	0.867208759
rs993541-rs6716399-rs17417648	A-G-T	0.343043627	0.644743387	1.116536125	0.959695215	1.303550355	0.152783705	1.139459059	0.987575228	1.313354385	0.07134949	0.980204285	0.818677993	1.169948543	0.822985374
rs993541-rs6716399-rs17417648	T-G-T	0.512184404		1	1	1		1	1	1		1	1	1
rs6716399-rs17417648-rs4671979	G-T-G	0.569787362	0.9705731	1	1	1		1	1	1		1	1	1
rs6716399-rs17417648-rs4671979	G-G-T	0.078259923	0.644743387	0.937926362	0.728581951	1.203329169	0.605711464	0.790888961	0.606998289	1.020313799	0.071511089	1.185014227	0.885893	1.601285133	0.257250296
rs6716399-rs17417648-rs4671979	C-T-T	0.068692791	0.561849228	1.072297705	0.832385279	1.374214797	0.594249863	1.086490035	0.843576004	1.389439752	0.519988749	0.987265846	0.74827943	1.310078073	0.935063397
rs6716399-rs17417648-rs4671979	G-T-T	0.283044415		1.002637975	0.857687865	1.17441379	0.961710105	1.000380635	0.864032453	1.160298617	0.986648314	1.00132591	0.831684558	1.201532571	0.991297692
rs17417648-rs4671979-rs13033818	T-G-C	0.074446417	0.644743387	1.412613954	1.112096396	1.781916129	0.003883511	1.524947754	1.214118266	1.913212308	0.000296675	0.924335478	0.724293696	1.186914719	0.543987777
rs17417648-rs4671979-rs13033818	G-T-C	0.0790409	0.561849228	0.998144229	0.777648438	1.278460241	0.990289625	0.837826028	0.644168009	1.080100607	0.174022203	1.193914689	0.890768551	1.614758057	0.237084605
rs17417648-rs4671979-rs13033818	T-T-C	0.351207556	0.645454695	1.085039768	0.933236375	1.262696894	0.281820724	1.07958048	0.936632706	1.245396125	0.287148298	1.004912102	0.840288161	1.198820062	0.959465806
rs17417648-rs4671979-rs13033818	T-G-T	0.495029029		1	1	1		1	1	1		1	1	1
rs4671979-rs13033818-rs2033412	T-C-A	0.431370824	0.561849228	1.056997617	0.915043434	1.218358589	0.454796597	1.04386707	0.911993857	1.197812847	0.539097977	1.012269758	0.854771156	1.200777867	0.887101695
rs4671979-rs13033818-rs2033412	G-T-A	0.496260259	0.645454695	1	1	1		1	1	1		1	1	1
rs4671979-rs13033818-rs2033412	G-C-G	0.072133609	0.621379657	1.41515363	1.11197222	1.795828982	0.004770646	1.539214591	1.222468019	1.941046365	0.0002303	0.92018553	0.712398927	1.184430294	0.506621111
rs13033818-rs2033412-rs13033668	C-A-A	0.43275436	0.645454695	1.058233836	0.909791349	1.218384294	0.45565441	1.044607584	0.910324359	1.194043504	0.531343118	1.012560264	0.853778865	1.198804014	0.889588457
rs13033818-rs2033412-rs13033668	C-G-A	0.071072245	0.621379657	1.448212451	1.133236186	1.835457153	0.0025775	1.550687496	1.23147337	1.957533426	0.000183427	0.933526596	0.722178554	1.198816878	0.579135327
rs13033818-rs2033412-rs13033668	T-A-G	0.495987781	0.624417179	1	1	1		1	1	1		1	1	1
rs2033412-rs13033668-rs2033411	G-A-A	0.071154228	0.621379657	1.452553167	1.143973104	1.850777546	0.002150694	1.566106749	1.245954888	1.985619133	0.000127505	0.926717714	0.718221881	1.192128952	0.54495155
rs2033412-rs13033668-rs2033411	A-G-A	0.497969138	0.624417179	1	1	1		1	1	1		1	1	1
rs2033412-rs13033668-rs2033411	A-A-T	0.430591274	0.5091178	1.066834057	0.92357533	1.231296008	0.37626788	1.057135994	0.922406095	1.211986091	0.424654496	1.008295815	0.847018545	1.197842573	0.91884597
rs13033668-rs2033411-rs891745	A-A-C	0.074337787	0.624417179	1.392348473	1.099081649	1.76864526	0.006012033	1.479003259	1.178100414	1.871369099	0.000746719	0.940575745	0.728625519	1.209280884	0.623885227
rs13033668-rs2033411-rs891745	G-A-C	0.497181748	0.5091178	1	1	1		1	1	1		1	1	1
rs13033668-rs2033411-rs891745	A-T-T	0.428184053	0.629994247	1.06268687	0.920172981	1.226520022	0.40623286	1.052620888	0.918628008	1.206954314	0.461378834	1.008490301	0.847594576	1.197620212	0.917225343
rs2033411-rs891745-rs71413277	A-C-G	0.05794401	0.5091178	1.044392974	0.791061391	1.384218391	0.756750929	0.949810108	0.718829012	1.26287642	0.731283668	1.099445177	0.797630868	1.500166616	0.562734828
rs2033411-rs891745-rs71413277	A-C-T	0.513269962	0.629994247	1	1	1		1	1	1		1	1	1
rs2033411-rs891745-rs71413277	T-T-T	0.428560352	0.819326762	1.00899437	0.87405298	1.164101681	0.904616102	0.989374047	0.86504875	1.132117951	0.881008649	1.01942197	0.856773262	1.207435775	0.828248823
rs891745-rs71413277-rs77961825	C-G-A	0.057524048	0.629994247	1.049489134	0.797959178	1.390464576	0.723271197	0.943815077	0.718839062	1.242943805	0.691220117	1.108449822	0.815436057	1.517450682	0.508939883
rs891745-rs71413277-rs77961825	C-T-A	0.515526171	0.819326762	1	1	1		1	1	1		1	1	1
rs891745-rs71413277-rs77961825	T-T-A	0.350441457	0.211241881	0.985787931	0.847099044	1.15046593	0.856114716	0.991395644	0.862019811	1.143202952	0.914155152	0.992452149	0.832375174	1.192693663	0.949277925
rs891745-rs71413277-rs77961825	T-T-G	0.076154416		1.159578118	0.924067121	1.481797206	0.214338857	0.921132255	0.71646154	1.184576552	0.524091734	1.263023589	0.965717559	1.66678623	0.096590834
rs71413277-rs77961825-rs12991420	T-A-C	0.691432145	0.819326762	1	1	1		1	1	1		1	1	1
rs71413277-rs77961825-rs12991420	T-G-C	0.076183854	0.211241881	1.190791773	0.939956798	1.509358613	0.144597648	0.88928069	0.693649366	1.141160659	0.349267233	1.339553708	1.02016978	1.752977762	0.032540851
rs71413277-rs77961825-rs12991420	G-A-T	0.057929081	0.787040235	1.040526274	0.789006676	1.377188566	0.772391595	0.930093403	0.710308161	1.227944448	0.608879084	1.116708456	0.822450814	1.531385566	0.479557462
rs71413277-rs77961825-rs12991420	T-A-T	0.174267038		1.058474587	0.886831931	1.261985739	0.526771903	0.860452213	0.722954184	1.022604462	0.093390023	1.231662049	0.999359105	1.510009	0.050755725
rs77961825-rs12991420-rs35619447	A-C-A	0.694265438	0.211241881	1	1	1		1	1	1		1	1	1
rs77961825-rs12991420-rs35619447	G-C-A	0.07589977	0.787040235	1.190360375	0.938921106	1.49939297	0.151903136	0.906013709	0.704741968	1.16120519	0.424901907	1.312147917	0.996783757	1.723084302	0.049260792
rs77961825-rs12991420-rs35619447	A-T-C	0.229614283	0.604385044	1.013450181	0.863523662	1.194539431	0.859454872	0.912525306	0.778570584	1.067424602	0.253645582	1.112590958	0.917713969	1.34313174	0.276401322
rs12991420-rs35619447-rs12713280	C-A-C	0.501867639	0.787040235	1	1	1		1	1	1		1	1	1
rs12991420-rs35619447-rs12713280	T-C-C	0.230636309	0.604385044	0.942145212	0.796473021	1.110125091	0.473314403	0.903427229	0.764649139	1.062266774	0.22763338	1.04085238	0.856778602	1.267667725	0.679519309
rs12991420-rs35619447-rs12713280	C-A-T	0.267298703	0.219321878	0.856306783	0.726678586	1.006000862	0.061185798	0.962424734	0.821304619	1.120038128	0.618262311	0.889587892	0.740654147	1.072939825	0.220497939
rs35619447-rs12713280-rs12713281	A-C-C	0.50679726	0.604385044	1	1	1		1	1	1		1	1	1
rs35619447-rs12713280-rs12713281	C-C-C	0.22976251	0.219321878	0.942171719	0.797984779	1.109146887	0.469377079	0.903765577	0.766172608	1.061465466	0.226232719	1.040708193	0.858010545	1.265509089	0.679565189
rs35619447-rs12713280-rs12713281	A-T-G	0.263175315	0.252861504	0.864230646	0.734293419	1.014364094	0.075977577	0.972241649	0.83069189	1.13028372	0.710867294	0.888866768	0.740269243	1.070933531	0.214901055
rs12713280-rs12713281-rs12713282	C-C-A	0.300845795	0.219321878	0.938606313	0.797575481	1.101000593	0.442028715	0.895087632	0.76417157	1.043786917	0.160353104	1.050922204	0.868710434	1.26675653	0.616421679
rs12713280-rs12713281-rs12713282	T-G-A	0.255701526	0.252861504	0.824224893	0.693957638	0.977850796	0.025754434	0.945783076	0.804037213	1.105257224	0.48991631	0.872365375	0.712661093	1.068969116	0.175802897
rs12713280-rs12713281-rs12713282	C-C-G	0.435170453	0.924115715	1	1	1		1	1	1		1	1	1
rs12713280-rs12713281-rs12713282	T-G-G	0.007824211		1.805390355	0.873637657	3.70268615	0.10944002	1.38700873	0.634562752	2.959439131	0.418649111	1.299781237	0.59400295	2.926314343	0.507307968
rs12713281-rs12713282-rs35727501	C-A-C	0.301130272	0.252861504	0.916397973	0.776519011	1.08121879	0.304136615	0.869048929	0.742180876	1.018280016	0.082514736	1.054615966	0.872709653	1.275810419	0.587076143
rs12713281-rs12713282-rs35727501	G-A-C	0.257328202	0.924115715	0.813572699	0.684022671	0.967307979	0.019372816	0.91030287	0.775361609	1.073086163	0.260497426	0.894052629	0.731476168	1.090565222	0.268699802
rs12713281-rs12713282-rs35727501	C-G-C	0.368252513	0.390374471	1	1	1		1	1	1		1	1	1
rs12713281-rs12713282-rs35727501	G-G-C	0.00861819		1.570222384	0.766501282	3.149282045	0.211786809	1.196449921	0.559903517	2.533354276	0.643394403	1.314397809	0.581683333	2.910541617	0.512722536
rs12713281-rs12713282-rs35727501	C-G-T	0.064056623		0.934987384	0.711216289	1.227700611	0.624489667	0.853289399	0.647033536	1.130105883	0.258687841	1.092864768	0.801250812	1.514162615	0.566759636
rs12713282-rs35727501-rs12713283	A-C-A	0.127478749	0.924115715	1.03488188	0.836522207	1.277241119	0.760496294	1.017046244	0.832210266	1.248861301	0.859378251	1.014580329	0.796307002	1.286788415	0.905333139
rs12713282-rs35727501-rs12713283	G-C-A	0.377786627	0.390374471	1.140649598	0.979026993	1.331877889	0.091096508	1.148375286	0.99277283	1.32452269	0.060457003	0.994704837	0.829916705	1.186329637	0.939389872
rs12713282-rs35727501-rs12713283	G-T-A	0.064487606	0.700260465	1.084545568	0.823170015	1.419048343	0.568673258	0.96478304	0.728996694	1.259941906	0.780533514	1.12665701	0.822865448	1.529522579	0.469481332
rs12713282-rs35727501-rs12713283	A-C-C	0.430060616		1	1	1		1	1	1		1	1	1
rs35727501-rs12713283-rs1371021	C-A-C	0.0776401	0.390374471	1.267050545	0.983553413	1.637526322	0.065550693	1.415028545	1.103219032	1.802182223	0.005266743	0.895637487	0.677971439	1.185463747	0.434252216
rs35727501-rs12713283-rs1371021	T-A-C	0.063734829	0.700260465	1.011981272	0.772527697	1.321560083	0.938013497	0.920740912	0.697744476	1.208116303	0.54378811	1.101278136	0.807734389	1.500970355	0.541980466
rs35727501-rs12713283-rs1371021	C-C-C	0.263529408	0.308068339	0.853905209	0.723350408	1.014662798	0.0703183	0.985233581	0.84013185	1.157118326	0.856815564	0.866978967	0.714236482	1.055789731	0.159700289
rs35727501-rs12713283-rs1371021	C-A-T	0.425667014		1	1	1		1	1	1		1	1	1
rs35727501-rs12713283-rs1371021	C-C-T	0.168690556		1.060888615	0.875066332	1.285277536	0.544995037	0.889313857	0.728992546	1.083339436	0.247861033	1.191933231	0.945625787	1.506236907	0.135747696
rs12713283-rs1371021-rs76778109	A-T-C	0.075681444	0.700260465	0.974621684	0.749708831	1.257456152	0.834371178	0.782145294	0.594041878	1.021253435	0.071461069	1.243144083	0.918804342	1.700869745	0.158639482
rs12713283-rs1371021-rs76778109	A-C-G	0.140630269	0.308068339	1.16749224	0.948608102	1.444703572	0.149146059	1.099726262	0.891662261	1.354723349	0.375512697	1.060130628	0.836236516	1.354421834	0.627633575
rs12713283-rs1371021-rs76778109	C-C-G	0.264313788	0.812607368	0.852127575	0.711301845	1.022448526	0.079733152	0.943797015	0.799989501	1.117033343	0.502710844	0.902105789	0.730708852	1.113195817	0.33817869
rs12713283-rs1371021-rs76778109	A-T-G	0.350377255		1	1	1		1	1	1		1	1	1
rs12713283-rs1371021-rs76778109	C-T-G	0.168050421		1.055861949	0.858207979	1.292137676	0.608400581	0.834878644	0.676198271	1.023733204	0.088717968	1.264368166	0.987187202	1.61672191	0.060004684
rs1371021-rs76778109-rs7596552	C-G-G	0.338482394	0.308068339	0.909210163	0.770761676	1.072171878	0.257540557	0.963100691	0.820601383	1.127935476	0.642458483	0.943729509	0.777624986	1.145946823	0.561928067
rs1371021-rs76778109-rs7596552	T-G-G	0.17733119	0.812607368	1.063277251	0.869597649	1.300277047	0.549372029	0.922362377	0.755789926	1.119623824	0.420749948	1.15569929	0.911089017	1.460877376	0.23184112
rs1371021-rs76778109-rs7596552	T-C-T	0.075660133	0.767340664	0.971437495	0.748727846	1.261008366	0.826357599	0.809951732	0.617167886	1.053628061	0.114344681	1.201926588	0.880016031	1.632624025	0.238130644
rs1371021-rs76778109-rs7596552	C-G-T	0.067269292		1.236210088	0.93244176	1.630366861	0.139090789	1.351930825	1.030583662	1.763178441	0.027607332	0.91379459	0.678503859	1.237251079	0.559045521
rs1371021-rs76778109-rs7596552	T-G-T	0.340607506		1	1	1		1	1	1		1	1	1
rs76778109-rs7596552-rs73938635	C-T-C	0.075669893	0.812607368	1.00921343	0.783636402	1.302711825	0.943256077	0.850541827	0.65729362	1.108321873	0.228489831	1.185880725	0.874318549	1.592079037	0.268611108
rs76778109-rs7596552-rs73938635	G-G-G	0.515424408	0.767340664	1	1	1		1	1	1		1	1	1
rs76778109-rs7596552-rs73938635	G-T-G	0.408657576	0.839092458	1.071019015	0.928172855	1.235865765	0.347680592	1.117085727	0.977346659	1.279219572	0.106159077	0.958039236	0.806964766	1.13390742	0.621798866
rs7596552-rs73938635-rs17345767	T-C-C	0.076373565	0.767340664	1.002940394	0.787786026	1.291427775	0.959998631	0.839270079	0.649740555	1.086241416	0.183061995	1.194188615	0.890060635	1.608604041	0.231590195
rs7596552-rs73938635-rs17345767	G-G-C	0.516327821	0.839092458	1	1	1		1	1	1		1	1	1
rs7596552-rs73938635-rs17345767	T-G-C	0.123595076	0.775375257	1.193680365	0.974112212	1.465142363	0.083642081	1.319359597	1.095279099	1.596901818	0.003359771	0.904235262	0.727637996	1.125908037	0.367459473
rs7596552-rs73938635-rs17345767	T-G-T	0.283337152		1.034135492	0.881815923	1.210981633	0.681000849	1.032468554	0.887883612	1.201117602	0.665884588	1.000507522	0.832626309	1.197377205	0.995792464
rs11888767-rs11888769-rs11888843	T-T-A	0.345001646	0.863703774	0.873480372	0.751938143	1.016134385	0.077656301	0.879761839	0.766493985	1.014061067	0.074665769	0.993709502	0.825880634	1.189909535	0.933595808
rs11888767-rs11888769-rs11888843	C-C-G	0.654998354	0.912573222	1	1	1		1	1	1		1	1	1
rs11888769-rs11888843-rs11899391	C-G-A	0.655081413	0.912573222	1	1	1		1	1	1		1	1	1
rs11888769-rs11888843-rs11899391	T-A-G	0.344918587	0.863703774	0.876604862	0.751618744	1.01689131	0.082635628	0.882647779	0.766517311	1.017428969	0.080015381	0.992805871	0.824394291	1.189159235	0.925041646
rs11888843-rs11899391-rs11899392	G-A-A	0.655081413	0.863703774	1	1	1		1	1	1		1	1	1
rs11888843-rs11899391-rs11899392	A-G-G	0.344918587	0.870847931	0.876604862	0.751618744	1.01689131	0.082635628	0.882647779	0.766517311	1.017428969	0.080015381	0.992805871	0.824394291	1.189159235	0.925041646
rs11899391-rs11899392-rs6734052	G-G-C	0.344724247	0.870847931	0.877560514	0.755141329	1.020784478	0.087827083	0.887398247	0.77363026	1.022811958	0.09667435	0.989125719	0.822199964	1.183610365	0.894806751
rs11899391-rs11899392-rs6734052	A-A-T	0.655275753	0.870847931	1	1	1		1	1	1		1	1	1
rs11899392-rs6734052-rs1875784	A-T-C	0.655325326	0.870847931	1	1	1		1	1	1		1	1	1
rs11899392-rs6734052-rs1875784	G-C-T	0.344674674	0.883885409	0.877944917	0.752883682	1.018409163	0.08601304	0.887594234	0.770964226	1.022919651	0.094072999	0.988747533	0.82128885	1.184053427	0.890521219
rs6734052-rs1875784-rs3941391	C-T-G	0.344678237	0.883885409	0.877160876	0.755270404	1.020190421	0.086891151	0.887586581	0.773469419	1.022780002	0.096431513	0.98915609	0.822389374	1.183972229	0.894004312
rs6734052-rs1875784-rs3941391	T-C-T	0.655321763	0.883885409	1	1	1		1	1	1		1	1	1
rs1875784-rs3941391-rs11890281	C-T-C	0.655325326	0.883885409	1	1	1		1	1	1		1	1	1
rs1875784-rs3941391-rs11890281	T-G-T	0.344674674	0.883885409	0.877944917	0.752883682	1.018409163	0.08601304	0.887594234	0.770964226	1.022919651	0.094072999	0.988747533	0.82128885	1.184053427	0.890521219
rs3941391-rs11890281-rs11890329	G-T-A	0.344678237	0.883885409	0.877160876	0.755270404	1.020190421	0.086891151	0.887586581	0.773469419	1.022780002	0.096431513	0.98915609	0.822389374	1.183972229	0.894004312
rs3941391-rs11890281-rs11890329	T-C-C	0.655321763	0.883885409	1	1	1		1	1	1		1	1	1
rs11890281-rs11890329-rs11890408	C-C-G	0.655325326	0.883885409	1	1	1		1	1	1		1	1	1
rs11890281-rs11890329-rs11890408	T-A-T	0.344674674	0.896102494	0.877944917	0.752883682	1.018409163	0.08601304	0.887594234	0.770964226	1.022919651	0.094072999	0.988747533	0.82128885	1.184053427	0.890521219
rs11890329-rs11890408-rs11896097	A-T-C	0.344678237	0.896102494	0.877160876	0.755270404	1.020190421	0.086891151	0.887586581	0.773469419	1.022780002	0.096431513	0.98915609	0.822389374	1.183972229	0.894004312
rs11890329-rs11890408-rs11896097	C-G-T	0.655321763	0.896102494	1	1	1		1	1	1		1	1	1
rs11890408-rs11896097-rs11890427	G-T-C	0.655325326	0.896102494	1	1	1		1	1	1		1	1	1
rs11890408-rs11896097-rs11890427	T-C-T	0.344674674	0.883885409	0.877944917	0.752883682	1.018409163	0.08601304	0.887594234	0.770964226	1.022919651	0.094072999	0.988747533	0.82128885	1.184053427	0.890521219
rs11896097-rs11890427-rs1857693	C-T-A	0.344678237	0.883885409	0.877160876	0.755270404	1.020190421	0.086891151	0.887586581	0.773469419	1.022780002	0.096431513	0.98915609	0.822389374	1.183972229	0.894004312
rs11896097-rs11890427-rs1857693	T-C-G	0.655321763	0.883885409	1	1	1		1	1	1		1	1	1
rs11890427-rs1857693-rs1857694	C-G-G	0.655325326	0.883885409	1	1	1		1	1	1		1	1	1
rs11890427-rs1857693-rs1857694	T-A-T	0.344674674	0.883885409	0.877944917	0.752883682	1.018409163	0.08601304	0.887594234	0.770964226	1.022919651	0.094072999	0.988747533	0.82128885	1.184053427	0.890521219
rs1857693-rs1857694-rs17011647	G-G-C	0.655027508	0.883885409	1	1	1		1	1	1		1	1	1
rs1857693-rs1857694-rs17011647	A-T-C	0.177409185	0.883885409	0.863495835	0.721026664	1.031961816	0.110525167	0.925825224	0.779063901	1.096045074	0.376993607	0.932252326	0.760044372	1.147878789	0.513483123
rs1857693-rs1857694-rs17011647	A-T-T	0.167302667	0.283405061	0.854621647	0.710927197	1.026718742	0.090401575	0.883083429	0.73552385	1.053123019	0.170133107	0.967445617	0.783125368	1.2000696	0.766746573
rs1857694-rs17011647-rs1504007	G-C-A	0.655027508	0.883885409	1	1	1		1	1	1		1	1	1
rs1857694-rs17011647-rs1504007	T-C-G	0.177409185	0.283405061	0.863495835	0.721026664	1.031961816	0.110525167	0.925825224	0.779063901	1.096045074	0.376993607	0.932252326	0.760044372	1.147878789	0.513483123
rs1857694-rs17011647-rs1504007	T-T-G	0.167302667	0.883885409	0.854621647	0.710927197	1.026718742	0.090401575	0.883083429	0.73552385	1.053123019	0.170133107	0.967445617	0.783125368	1.2000696	0.766746573
rs17011647-rs1504007-rs1504008	C-A-A	0.654732955	0.283405061	1	1	1		1	1	1		1	1	1
rs17011647-rs1504007-rs1504008	T-G-A	0.167524977	0.883885409	0.854809506	0.711579586	1.023425306	0.08748254	0.883302171	0.73735393	1.052189074	0.172890256	0.96724296	0.784939977	1.196089192	0.767677936
rs17011647-rs1504007-rs1504008	C-G-C	0.177426406	0.700834127	0.86143123	0.718047436	1.032760472	0.107279647	0.924148281	0.775216526	1.094453473	0.361499865	0.93334165	0.759847319	1.149168502	0.518813406
rs1504007-rs1504008-rs1504009	G-A-C	0.167314177	0.883885409	0.854196949	0.708652063	1.023260829	0.085692198	0.884859366	0.739670941	1.057430051	0.177746051	0.965148741	0.782840908	1.194304018	0.752352818
rs1504007-rs1504008-rs1504009	G-C-C	0.177745222	0.700834127	0.86244186	0.718472555	1.031164737	0.106161258	0.92306709	0.775349872	1.091895779	0.345547937	0.936208191	0.762216122	1.154368976	0.534619323
rs1504007-rs1504008-rs1504009	A-A-T	0.6548758	0.883885409	1	1	1		1	1	1		1	1	1
rs1504008-rs1504009-rs7574777	A-T-C	0.119922572	0.700834127	0.982501886	0.800663261	1.204250913	0.867054032	0.901390033	0.732754405	1.110989815	0.311100788	1.088963419	0.864865865	1.389369147	0.466353288
rs1504008-rs1504009-rs7574777	A-C-T	0.167784966	0.883885409	0.842094646	0.699290354	1.012150842	0.070327789	0.869483088	0.726953389	1.042362325	0.130676559	0.969947565	0.781603515	1.198181488	0.774209455
rs1504008-rs1504009-rs7574777	C-C-T	0.178168032	0.752406699	0.854446281	0.709590307	1.025391522	0.09138496	0.900042747	0.753629283	1.06883042	0.233598732	0.949082971	0.76906016	1.165713333	0.627264056
rs1504008-rs1504009-rs7574777	A-T-T	0.533819557		1	1	1		1	1	1		1	1	1
rs1504009-rs7574777-rs13386420	C-T-C	0.345964631	0.883885409	0.859716215	0.737996773	0.995835815	0.046320477	0.880363615	0.765719327	1.012363374	0.076235965	0.976530709	0.820227908	1.16213344	0.788111013
rs1504009-rs7574777-rs13386420	T-T-C	0.534512164	0.752406699	1	1	1		1	1	1		1	1	1
rs1504009-rs7574777-rs13386420	T-C-T	0.119514785	0.752406699	0.990327685	0.806180668	1.2183786	0.918684392	0.899950679	0.73399323	1.104338611	0.30748083	1.101551519	0.868132258	1.390882575	0.432819842
rs7574777-rs13386420-rs987656	T-C-C	0.283373034	0.752406699	0.989989638	0.848853982	1.149278931	0.886954038	0.866793085	0.747271262	1.005104191	0.05972648	1.142327512	0.953476095	1.371637954	0.152683029
rs7574777-rs13386420-rs987656	T-C-T	0.597500104	0.752406699	1	1	1		1	1	1		1	1	1
rs7574777-rs13386420-rs987656	C-T-T	0.118843531	0.91104792	1.063307657	0.868638898	1.298344809	0.550410977	0.899910029	0.73138084	1.102323131	0.29941517	1.181885816	0.939726087	1.490014906	0.157441965
rs13386420-rs987656-rs12711680	C-C-G	0.284740922	0.752406699	1.07044614	0.905403815	1.271412073	0.421671124	0.983156689	0.834595699	1.163182001	0.844502784	1.090465285	0.889380372	1.332371925	0.405797237
rs13386420-rs987656-rs12711680	C-T-G	0.345076797	0.91104792	1	1	1		1	1	1		1	1	1
rs13386420-rs987656-rs12711680	C-T-T	0.250310347	0.820623173	1.247497522	1.054378556	1.480849821	0.011623521	1.310096967	1.112277401	1.544944306	0.00120238	0.952971969	0.789216556	1.154588307	0.624073949
rs13386420-rs987656-rs12711680	T-T-T	0.119495015		1.15053342	0.930760603	1.425085837	0.196571951	1.019502112	0.824603336	1.26956612	0.845163622	1.128542816	0.881008077	1.444731921	0.344076801
rs987656-rs12711680-rs13387408	T-T-A	0.36986445	0.91104792	1	1	1		1	1	1		1	1	1
rs987656-rs12711680-rs13387408	C-G-G	0.284548493	0.820623173	0.878127206	0.743516885	1.032969009	0.117921164	0.811874205	0.690865075	0.950213012	0.010512307	1.082118152	0.891815975	1.30580803	0.43316438
rs987656-rs12711680-rs13387408	T-G-G	0.345253918	0.808579146	0.809706697	0.689187108	0.950390798	0.009460813	0.834461977	0.71906696	0.967275421	0.016970115	0.970214556	0.801475348	1.17100289	0.74508508
rs12711680-rs13387408-rs1504010	G-G-C	0.345936365	0.820623173	0.808653851	0.690136039	0.950791923	0.009590122	0.83140976	0.717054464	0.969825152	0.01714857	0.972568195	0.807390284	1.166258129	0.759369142
rs12711680-rs13387408-rs1504010	T-A-T	0.370160501	0.808579146	1	1	1		1	1	1		1	1	1
rs12711680-rs13387408-rs1504010	G-G-T	0.28396675	0.883885409	0.878846345	0.746672014	1.034800766	0.123252505	0.816095513	0.695637662	0.956597116	0.013308389	1.077553084	0.885175301	1.305472599	0.453982288
rs13387408-rs1504010-rs11886998	G-C-A	0.16749496	0.808579146	0.796829767	0.656413153	0.966476816	0.020294824	0.821959214	0.681042123	0.993845078	0.041158789	0.967322935	0.771696205	1.208299431	0.776845333
rs13387408-rs1504010-rs11886998	G-C-G	0.178007971	0.883885409	0.811077965	0.668665847	0.98065825	0.032887177	0.850892105	0.710667266	1.01776638	0.079583954	0.955162197	0.765536216	1.184273706	0.666633869
rs13387408-rs1504010-rs11886998	A-T-G	0.370083369	0.265038604	1	1	1		1	1	1		1	1	1
rs13387408-rs1504010-rs11886998	G-T-G	0.28414821		0.872376619	0.74031425	1.025254281	0.103315083	0.823661079	0.702969768	0.964351953	0.015430763	1.058777126	0.87296655	1.275916377	0.563903693
rs1504010-rs11886998-rs10172675	C-A-A	0.167206774	0.883885409	0.850570389	0.707295218	1.016240475	0.07924766	0.890727528	0.742419791	1.059381809	0.199069388	0.955864644	0.773061066	1.178457102	0.669195999
rs1504010-rs11886998-rs10172675	C-G-A	0.152010128	0.265038604	0.871873572	0.719097118	1.061597782	0.16760879	0.908680407	0.755975853	1.093441427	0.306081355	0.959851148	0.768673824	1.202810966	0.710465164
rs1504010-rs11886998-rs10172675	C-G-G	0.025785604	0.853196959	0.816478341	0.533433876	1.236248784	0.335375938	0.99493186	0.671693404	1.480855161	0.981993002	0.821318364	0.513191062	1.294493066	0.396582671
rs1504010-rs11886998-rs10172675	T-G-G	0.654614869		1	1	1		1	1	1		1	1	1
rs11886998-rs10172675-rs10175329	G-G-C	0.119303893	0.265038604	0.996612318	0.809139228	1.212304488	0.956061347	0.903024517	0.737200147	1.11089984	0.325145387	1.10392376	0.873275844	1.389415649	0.411378921
rs11886998-rs10172675-rs10175329	A-A-G	0.167519362	0.853196959	0.852444221	0.706252587	1.024920126	0.091789862	0.87110435	0.723423596	1.037189021	0.13076146	0.978505405	0.79088325	1.21466491	0.852090709
rs11886998-rs10172675-rs10175329	G-A-G	0.152346863	0.806681269	0.877511614	0.725111538	1.06672221	0.182956537	0.880391255	0.73061992	1.06285714	0.178372443	0.999133336	0.80111049	1.249152876	0.993705263
rs11886998-rs10172675-rs10175329	G-G-G	0.560416815		1	1	1		1	1	1		1	1	1
rs10172675-rs10175329-rs1875785	G-C-A	0.121188737	0.853196959	1.001663374	0.815282338	1.239501035	0.97184364	0.910218249	0.739232453	1.122502737	0.382736335	1.100021553	0.865051089	1.401804334	0.438517742
rs10172675-rs10175329-rs1875785	G-G-A	0.563788983	0.806681269	1	1	1		1	1	1		1	1	1
rs10172675-rs10175329-rs1875785	A-G-G	0.314823865	0.837695588	0.876866089	0.748058143	1.024194701	0.100026139	0.882588667	0.76223326	1.023152936	0.094886743	0.993303048	0.826293152	1.194822628	0.942560127
rs10175329-rs1875785-rs72845218	G-A-C	0.100586512	0.806681269	0.808535262	0.636150439	1.023764246	0.073586742	1.029900818	0.829117251	1.286308681	0.783899783	0.784060202	0.603211502	1.019623748	0.065930172
rs10175329-rs1875785-rs72845218	C-A-G	0.119202451	0.837695588	0.973529754	0.788731065	1.195355944	0.790343126	0.910142098	0.739231439	1.118613714	0.368777294	1.071480917	0.842894823	1.35950064	0.580651663
rs10175329-rs1875785-rs72845218	G-A-G	0.462398657	0.316162131	1	1	1		1	1	1		1	1	1
rs10175329-rs1875785-rs72845218	G-G-G	0.317489381		0.879940095	0.753859473	1.026455111	0.10151668	0.870181555	0.749943488	1.010343131	0.068502147	1.009707334	0.840638252	1.210542954	0.915398389
rs1875785-rs72845218-rs10178625	A-G-A	0.091120847	0.837695588	0.981832514	0.779893766	1.235187176	0.866705067	0.94501873	0.749477729	1.180469817	0.611883493	1.041663312	0.803275407	1.350153397	0.754980511
rs1875785-rs72845218-rs10178625	A-C-G	0.100467996	0.316162131	0.813364882	0.641813749	1.027329873	0.083255087	1.03928253	0.834892602	1.28574875	0.726942069	0.78277339	0.605036259	1.017895768	0.063423423
rs1875785-rs72845218-rs10178625	A-G-G	0.49099304	0.742297929	1	1	1		1	1	1		1	1	1
rs1875785-rs72845218-rs10178625	G-G-G	0.317051478		0.889415029	0.763105382	1.03350663	0.132398572	0.875551566	0.753417112	1.013753099	0.07779701	1.015730475	0.847725429	1.21855832	0.861038287
rs72845218-rs10178625-rs10496637	G-G-G	0.356471556	0.316162131	0.879968872	0.756278831	1.025424174	0.097943354	0.827877053	0.713294512	0.956050727	0.011001288	1.063980139	0.891153577	1.273468072	0.497121342
rs72845218-rs10178625-rs10496637	G-A-T	0.091377734	0.742297929	0.971311978	0.769124334	1.217723466	0.807704214	0.907060512	0.72383481	1.135574471	0.395712207	1.072877458	0.826600425	1.377031964	0.603031798
rs72845218-rs10178625-rs10496637	C-G-T	0.100333423	0.535141599	0.81071773	0.636150421	1.02356572	0.078867305	1.008958595	0.809788058	1.24604481	0.943096401	0.802947016	0.615969401	1.038027478	0.097160866
rs72845218-rs10178625-rs10496637	G-G-T	0.451383762		1	1	1		1	1	1		1	1	1
rs10178625-rs10496637-rs2047875	G-G-C	0.358003355	0.742297929	0.923242115	0.792440992	1.067007417	0.288466928	0.813131444	0.704264266	0.935428611	0.003905724	1.136015362	0.955385468	1.349990295	0.153183273
rs10178625-rs10496637-rs2047875	A-T-T	0.092260331	0.535141599	1.00820837	0.797346381	1.264725464	0.958626271	0.894895344	0.713086505	1.122907979	0.332806353	1.126757172	0.865016066	1.461853215	0.374677193
rs10178625-rs10496637-rs2047875	G-T-T	0.549532245	0.629009574	1	1	1		1	1	1		1	1	1
rs10496637-rs2047875-rs7590741	G-C-G	0.357989823	0.535141599	0.939562058	0.811212261	1.090064509	0.407380549	0.814704431	0.708549533	0.939854132	0.004737204	1.154290396	0.960941044	1.378597766	0.123109787
rs10496637-rs2047875-rs7590741	T-T-T	0.642010177	0.629009574	1	1	1		1	1	1		1	1	1
rs2047875-rs7590741-rs13430312	C-G-A	0.358258466	0.629009574	0.918955164	0.79307889	1.062001129	0.259455961	0.807279009	0.702019168	0.930875997	0.002984487	1.138247413	0.957805681	1.3543842	0.146974313
rs2047875-rs7590741-rs13430312	T-T-A	0.552295501	0.623375387	1	1	1		1	1	1		1	1	1
rs2047875-rs7590741-rs13430312	T-T-G	0.089403798	0.436458808	0.927356297	0.729362066	1.170134622	0.517003156	0.85056424	0.674360155	1.074176441	0.171342215	1.090370232	0.828646944	1.424543736	0.540647744
rs7590741-rs13430312-rs2047876	G-A-A	0.357101135	0.623375387	0.907983213	0.784424485	1.048277937	0.195703351	0.820639363	0.71482356	0.945259588	0.005737126	1.105839656	0.931890102	1.314293873	0.254564764
rs7590741-rs13430312-rs2047876	T-A-G	0.554649656	0.436458808	1	1	1		1	1	1		1	1	1
rs7590741-rs13430312-rs2047876	T-G-G	0.088189433	0.605969373	0.932652787	0.734565682	1.17529162	0.546020184	0.859708079	0.682576191	1.084196562	0.199791525	1.085011693	0.825857275	1.414424694	0.562285537
rs13430312-rs2047876-rs10185849	A-A-A	0.356563586	0.436458808	0.911856618	0.787869225	1.052189292	0.21511107	0.820810236	0.71524001	0.945154038	0.005682964	1.110305472	0.935887735	1.319281307	0.235042377
rs13430312-rs2047876-rs10185849	A-G-G	0.55551302	0.605969373	1	1	1		1	1	1		1	1	1
rs13430312-rs2047876-rs10185849	G-G-G	0.087872101	0.605969373	0.934774552	0.736302706	1.177725438	0.558615888	0.860247362	0.683090391	1.084914072	0.201672884	1.086669469	0.827084821	1.416376526	0.554061379
rs2047876-rs10185849-rs72968797	G-G-G	0.087602074	0.605969373	0.931251063	0.736794092	1.17923568	0.551464855	0.863065946	0.682060132	1.086323	0.208713904	1.079359039	0.830671499	1.41460679	0.564568104
rs2047876-rs10185849-rs72968797	A-A-T	0.35653795	0.605969373	0.910486736	0.783985172	1.052340119	0.207870633	0.820409101	0.712369133	0.940684619	0.005666851	1.110469989	0.932546801	1.32277589	0.24945182
rs2047876-rs10185849-rs72968797	G-G-T	0.555490502	0.436458808	1	1	1		1	1	1		1	1	1
rs10185849-rs72968797-rs1504012	G-T-A	0.264985381	0.605969373	1.201803783	1.013435763	1.417202123	0.032287573	1.424664094	1.210658323	1.666868842	1.32E-05	0.84205364	0.696883463	1.021492435	0.077260727
rs10185849-rs72968797-rs1504012	G-G-G	0.087706511	0.436458808	1.047439324	0.816967351	1.334831342	0.709268902	1.033673716	0.808234126	1.31737002	0.793166382	1.013083975	0.763874596	1.343538315	0.933103268
rs10185849-rs72968797-rs1504012	A-T-G	0.35724104	0.601136397	1	1	1		1	1	1		1	1	1
rs10185849-rs72968797-rs1504012	G-T-G	0.289779374		1.030250451	0.872522945	1.211234621	0.728983848	1.018214962	0.85997141	1.198910372	0.840087463	1.011098429	0.830802843	1.232439884	0.898158702
rs72968797-rs1504012-rs72968799	T-A-A	0.263807221	0.436458808	1.195258306	1.024722585	1.388377589	0.022847475	1.424431612	1.238346632	1.641252835	1.06E-06	0.838638661	0.708684035	0.994236103	0.046108322
rs72968797-rs1504012-rs72968799	T-G-A	0.648705819	0.601136397	1	1	1		1	1	1		1	1	1
rs72968797-rs1504012-rs72968799	G-G-T	0.087388655	0.436458808	1.03270955	0.817849583	1.301572761	0.794470504	1.032834684	0.81859776	1.305207235	0.784238304	0.999830665	0.764537123	1.300454513	0.985635568
rs1504012-rs72968799-rs1566808	G-A-C	0.35713648	0.601136397	1	1	1		1	1	1		1	1	1
rs1504012-rs72968799-rs1566808	A-A-T	0.264940943	0.436458808	1.201853791	1.011767312	1.416776244	0.032679203	1.425459853	1.210014386	1.665225271	1.42E-05	0.842081061	0.696863361	1.021494094	0.077382049
rs1504012-rs72968799-rs1566808	G-A-T	0.289662253	0.605969373	1.030257518	0.873243845	1.211992499	0.72673552	1.018070137	0.859853878	1.200541171	0.842103216	1.010792988	0.830240194	1.232116043	0.901040199
rs1504012-rs72968799-rs1566808	G-T-T	0.087588622		1.046988689	0.820260178	1.334836233	0.712004322	1.033404048	0.809943865	1.317729178	0.796569527	1.013137084	0.763879839	1.343699543	0.933608469
rs72968799-rs1566808-rs12993508	A-C-A	0.357249164	0.436458808	1	1	1		1	1	1		1	1	1
rs72968799-rs1566808-rs12993508	A-T-A	0.289593783	0.605969373	1.029346269	0.868160707	1.213566187	0.741868103	1.018014163	0.859288886	1.19970802	0.836291468	1.010839775	0.826999674	1.236743112	0.913010536
rs72968799-rs1566808-rs12993508	T-T-A	0.087603345	0.601136397	1.045843104	0.822089806	1.327182834	0.719647674	1.035805597	0.808435068	1.318560107	0.788306292	1.008779765	0.76619359	1.339648429	0.941339812
rs72968799-rs1566808-rs12993508	A-T-T	0.265068519		1.200200201	1.01416901	1.419021734	0.034646213	1.424796831	1.2115347	1.669231571	1.38E-05	0.841902853	0.697117895	1.013130084	0.074106827
rs1566808-rs12993508-rs6737746	T-A-A	0.087660776	0.605969373	1.045292678	0.824622004	1.3369856	0.705403496	1.032300847	0.809215782	1.321707049	0.789377759	1.01318015	0.762544498	1.342787007	0.930246887
rs1566808-rs12993508-rs6737746	C-A-G	0.357146161	0.601136397	1	1	1		1	1	1		1	1	1
rs1566808-rs12993508-rs6737746	T-A-G	0.290108528	0.436458808	1.029559966	0.870287012	1.216916015	0.736179617	1.016089063	0.868584968	1.196302683	0.844450762	1.010822394	0.830836033	1.231438625	0.898705749
rs1566808-rs12993508-rs6737746	T-T-G	0.264783732		1.203382897	1.017349412	1.422324714	0.030209296	1.426551741	1.216419276	1.670671591	9.65E-06	0.842616653	0.697406671	1.020492309	0.077850242
rs12993508-rs6737746-rs6737961	A-A-A	0.087378511	0.601136397	1.032856186	0.81904306	1.301578461	0.779198035	1.03203912	0.818581844	1.30822869	0.776214266	1.001517284	0.76468921	1.305213202	1
rs12993508-rs6737746-rs6737961	A-G-G	0.648584526	0.436458808	1	1	1		1	1	1		1	1	1
rs12993508-rs6737746-rs6737961	T-G-G	0.263786981	0.436458808	1.191417937	1.023094244	1.386803089	0.024230197	1.425088965	1.236131318	1.640192077	9.76E-07	0.835910001	0.703570218	0.990642236	0.042552716
rs6737746-rs6737961-rs12995531	A-A-A	0.087602929	0.436458808	1.032411654	0.820019974	1.305022177	0.78297159	1.032798681	0.81996801	1.305934895	0.774273823	1.000066822	0.763220565	1.307956226	1
rs6737746-rs6737961-rs12995531	G-G-A	0.648449968	0.436458808	1	1	1		1	1	1		1	1	1
rs6737746-rs6737961-rs12995531	G-G-G	0.263740523	0.601136397	1.193390739	1.022555384	1.388027589	0.023521167	1.42238487	1.238177672	1.635667312	8.43E-07	0.838963896	0.706911442	0.994326479	0.046660021
rs6737961-rs12995531-rs10208116	A-A-C	0.087378511	0.436458808	1.032856186	0.81904306	1.301578461	0.779198035	1.03203912	0.818581844	1.30822869	0.776214266	1.001517284	0.76468921	1.305213202	1
rs6737961-rs12995531-rs10208116	G-A-T	0.648584526	0.601136397	1	1	1		1	1	1		1	1	1
rs6737961-rs12995531-rs10208116	G-G-T	0.263786981	0.436458808	1.191417937	1.023094244	1.386803089	0.024230197	1.425088965	1.236131318	1.640192077	9.76E-07	0.835910001	0.703570218	0.990642236	0.042552716
rs12995531-rs10208116-rs13021400	A-C-A	0.087378511	0.601136397	1.032856186	0.81904306	1.301578461	0.779198035	1.03203912	0.818581844	1.30822869	0.776214266	1.001517284	0.76468921	1.305213202	1
rs12995531-rs10208116-rs13021400	A-T-A	0.648584526	0.436458808	1	1	1		1	1	1		1	1	1
rs12995531-rs10208116-rs13021400	G-T-G	0.263786981	0.579603206	1.191417937	1.023094244	1.386803089	0.024230197	1.425088965	1.236131318	1.640192077	9.76E-07	0.835910001	0.703570218	0.990642236	0.042552716
rs10208116-rs13021400-rs7601703	T-A-A	0.648409097	0.436458808	1	1	1		1	1	1		1	1	1
rs10208116-rs13021400-rs7601703	T-G-A	0.263864182	0.579603206	1.18960026	1.021183272	1.385388816	0.025151462	1.424386461	1.236988112	1.641404885	1.05E-06	0.835634695	0.705115732	0.992968326	0.041875441
rs10208116-rs13021400-rs7601703	C-A-G	0.087591706	0.436458808	1.02907833	0.816322684	1.297367283	0.813305148	1.036371279	0.817398728	1.306035102	0.776031734	0.992275715	0.761405284	1.29970061	0.964280749
rs13021400-rs7601703-rs7601716	A-A-A	0.289461811	0.579603206	1.030424235	0.872728729	1.215920075	0.727199024	1.0191345	0.865200313	1.198698264	0.812529201	1.010283913	0.826072939	1.233683708	0.926208983
rs13021400-rs7601703-rs7601716	G-A-A	0.26528677	0.436458808	1.195685991	1.009523068	1.41590521	0.038196383	1.424435	1.21702951	1.6679217	1.10E-05	0.839619182	0.697123172	1.012340767	0.071507982
rs13021400-rs7601703-rs7601716	A-A-G	0.357297619	0.882796651	1	1	1		1	1	1		1	1	1
rs13021400-rs7601703-rs7601716	A-G-G	0.08767322		1.047536283	0.820685843	1.331991633	0.714453516	1.030159867	0.807151834	1.318530344	0.805573198	1.016871689	0.766200971	1.336315166	0.918321223
rs7601703-rs7601716-rs7601825	A-A-A	0.555640863	0.436458808	1	1	1		1	1	1		1	1	1
rs7601703-rs7601716-rs7601825	A-G-A	0.356471203	0.882796651	0.912219574	0.788526561	1.055385983	0.219924525	0.822257191	0.715287036	0.945595255	0.00627238	1.110487614	0.935044881	1.322474872	0.239168708
rs7601703-rs7601716-rs7601825	G-G-C	0.087821621	0.436458808	0.931782766	0.735628163	1.177507115	0.553141976	0.863880031	0.680300965	1.087401372	0.208864791	1.07991825	0.826973694	1.415354163	0.559823603
rs7601716-rs7601825-rs11682973	G-A-C	0.356563586	0.882796651	0.911856618	0.787869225	1.052189292	0.21511107	0.820810236	0.71524001	0.945154038	0.005682964	1.110305472	0.935887735	1.319281307	0.235042377
rs7601716-rs7601825-rs11682973	A-A-G	0.55551302	0.436458808	1	1	1		1	1	1		1	1	1
rs7601716-rs7601825-rs11682973	G-C-G	0.087872101	0.605969373	0.934774552	0.736302706	1.177725438	0.558615888	0.860247362	0.683090391	1.084914072	0.201672884	1.086669469	0.827084821	1.416376526	0.554061379
rs7601825-rs11682973-rs4848245	A-C-C	0.356563586	0.436458808	0.911856618	0.787869225	1.052189292	0.21511107	0.820810236	0.71524001	0.945154038	0.005682964	1.110305472	0.935887735	1.319281307	0.235042377
rs7601825-rs11682973-rs4848245	A-G-T	0.55551302	0.605969373	1	1	1		1	1	1		1	1	1
rs7601825-rs11682973-rs4848245	C-G-T	0.087872101	0.605969373	0.934774552	0.736302706	1.177725438	0.558615888	0.860247362	0.683090391	1.084914072	0.201672884	1.086669469	0.827084821	1.416376526	0.554061379
rs11682973-rs4848245-rs11123052	C-C-A	0.356068215	0.605969373	0.932723412	0.806335062	1.080848135	0.351452669	0.827124109	0.720564458	0.952426898	0.008096508	1.128932287	0.941639212	1.346488593	0.190218209
rs11682973-rs4848245-rs11123052	G-T-G	0.643931785	0.605969373	1	1	1		1	1	1		1	1	1
rs4848245-rs11123052-rs10188201	T-G-A	0.643808387	0.605969373	1	1	1		1	1	1		1	1	1
rs4848245-rs11123052-rs10188201	C-A-G	0.356191613	0.605969373	0.93459778	0.804692631	1.079852256	0.356757609	0.824522204	0.716718868	0.949622798	0.006818451	1.133237717	0.945020551	1.350428449	0.176052186
rs11123052-rs10188201-rs10188071	G-A-A	0.262288483	0.605969373	1.133606268	0.961311671	1.340996508	0.135861943	1.360880106	1.166999286	1.597389963	0.000101605	0.833429104	0.691746834	0.999140426	0.053011113
rs11123052-rs10188201-rs10188071	G-A-C	0.381231759	0.600421972	1	1	1		1	1	1		1	1	1
rs11123052-rs10188201-rs10188071	A-G-C	0.35624767	0.391315185	0.984236584	0.843452773	1.148816205	0.842143818	0.94635337	0.81163008	1.105110504	0.489317729	1.04017718	0.858561885	1.253780622	0.692082775
rs10188201-rs10188071-rs72970720	A-C-G	0.070773816	0.600421972	1.076351777	0.829257169	1.394750785	0.587767311	1.09899982	0.84269023	1.426722739	0.487304541	0.976745808	0.727379628	1.319847233	0.88849337
rs10188201-rs10188071-rs72970720	A-A-T	0.2626968	0.391315185	1.165188731	0.982679171	1.377916473	0.078425866	1.427827612	1.210961718	1.673702812	1.52E-05	0.816441212	0.673036626	0.992674098	0.039857016
rs10188201-rs10188071-rs72970720	A-C-T	0.308468282	0.78424503	1.041182366	0.881465744	1.224434595	0.632494156	1.025426051	0.870240775	1.206948524	0.764305874	1.014834085	0.834680611	1.230227999	0.880685998
rs10188201-rs10188071-rs72970720	G-C-T	0.357622685		1	1	1		1	1	1		1	1	1
rs10188071-rs72970720-rs6541959	C-T-A	0.359381739	0.391315185	1	1	1		1	1	1		1	1	1
rs10188071-rs72970720-rs6541959	C-G-G	0.070896291	0.78424503	1.078623173	0.825780285	1.40144138	0.576708299	1.100860085	0.84376845	1.427975447	0.482990668	0.978668088	0.726242726	1.321102242	0.895446367
rs10188071-rs72970720-rs6541959	A-T-G	0.261208786	0.702698755	1.176864808	0.993387098	1.393311472	0.057177383	1.428891953	1.215577592	1.672016764	1.43E-05	0.824409787	0.679227357	0.995574975	0.048689545
rs10188071-rs72970720-rs6541959	C-T-G	0.308107705		1.042946292	0.883922915	1.228609664	0.61315925	1.030591111	0.878380376	1.210666817	0.710686663	1.011415141	0.831159881	1.231387746	0.910290035
rs72970720-rs6541959-rs72970721	T-A-A	0.35800449	0.78424503	0.920585498	0.797357083	1.067831706	0.273738423	0.822250099	0.716891469	0.949904242	0.006592115	1.119921879	0.941297966	1.333258884	0.204257957
rs72970720-rs6541959-rs72970721	T-G-A	0.571175509	0.702698755	1	1	1		1	1	1		1	1	1
rs72970720-rs6541959-rs72970721	G-G-C	0.07086685	0.78424503	0.981739943	0.7624422	1.266270237	0.887829351	0.902866139	0.703270813	1.164203969	0.435951854	1.088462705	0.812315359	1.444735375	0.572470667
rs6541959-rs72970721-rs35555430	G-A-C	0.119402189	0.702698755	1.042635671	0.839996726	1.289969966	0.696493219	1.070360617	0.872876483	1.307877286	0.512594891	0.975001306	0.768636179	1.234024197	0.839737594
rs6541959-rs72970721-rs35555430	A-A-T	0.357783533	0.78424503	0.938318881	0.805145412	1.094862533	0.412755009	0.837463026	0.722706499	0.972536005	0.018433437	1.118696838	0.935024544	1.345307664	0.222716857
rs6541959-rs72970721-rs35555430	G-A-T	0.456668649	0.267781068	1	1	1		1	1	1		1	1	1
rs6541959-rs72970721-rs35555430	G-C-T	0.065614574		0.940690679	0.710119299	1.239379691	0.649551866	0.884364376	0.673781717	1.151653337	0.359698254	1.065833808	0.778082168	1.440973712	0.697849875
rs72970721-rs35555430-rs35936470	A-T-C	0.166642075	0.78424503	0.908591571	0.757252925	1.094877904	0.311440684	0.90452883	0.753321757	1.083167188	0.267215315	1.006142591	0.811585226	1.250342431	0.960403834
rs72970721-rs35555430-rs35936470	A-C-T	0.120031283	0.267781068	1.06431628	0.863644033	1.307808503	0.547816199	1.114795772	0.913485776	1.351921795	0.279199243	0.954640915	0.764070153	1.198163439	0.69557018
rs72970721-rs35555430-rs35936470	A-T-T	0.646963555	0.624471148	1	1	1		1	1	1		1	1	1
rs72970721-rs35555430-rs35936470	C-T-T	0.066069297		0.938880173	0.719517465	1.22402034	0.630247416	0.914314878	0.694740537	1.186872016	0.498361878	1.026087518	0.760477218	1.398379954	0.854963162
rs35555430-rs35936470-rs4848939	T-T-A	0.441734606	0.267781068	1	1	1		1	1	1		1	1	1
rs35555430-rs35936470-rs4848939	T-C-G	0.16548565	0.624471148	0.883258762	0.729405433	1.066840164	0.193541075	0.847282231	0.700769191	1.023071416	0.083972524	1.041472857	0.837092689	1.30177564	0.709388722
rs35555430-rs35936470-rs4848939	C-T-G	0.125849389	0.465654645	1.044610385	0.851743712	1.27682308	0.6764791	1.072720457	0.879854077	1.303417067	0.485188059	0.9747898	0.777723159	1.217768819	0.812119371
rs35555430-rs35936470-rs4848939	T-T-G	0.266824414		0.906999146	0.772179925	1.063173201	0.236589628	0.839349557	0.71565318	0.984115012	0.031403485	1.078522996	0.893439903	1.301133855	0.424885035
rs35936470-rs4848939-rs6707944	T-A-A	0.441601185	0.624471148	1	1	1		1	1	1		1	1	1
rs35936470-rs4848939-rs6707944	C-G-A	0.165869071	0.465654645	0.86799858	0.714970644	1.041363391	0.132761042	0.860724064	0.711551686	1.040193023	0.117360549	1.006192156	0.811973965	1.255013035	0.947635488
rs35936470-rs4848939-rs6707944	T-G-A	0.227425976	0.341910922	0.974698575	0.82685178	1.151721594	0.767414967	0.966282225	0.81933268	1.136466525	0.667208713	1.008603178	0.834284302	1.219653573	0.922008478
rs35936470-rs4848939-rs6707944	T-G-G	0.164867306		0.901684594	0.745875178	1.087745447	0.272028021	0.85544564	0.707819623	1.026761315	0.09671114	1.055975312	0.848818648	1.313336375	0.633398863
rs4848939-rs6707944-rs4848246	A-A-A	0.303610704	0.465654645	1	1	1		1	1	1		1	1	1
rs4848939-rs6707944-rs4848246	G-A-A	0.197591193	0.341910922	0.936942692	0.766482234	1.143740237	0.526452653	0.973097907	0.79589675	1.191956903	0.788932291	0.961882612	0.763842126	1.21403661	0.754716807
rs4848939-rs6707944-rs4848246	G-G-A	0.165214767	0.788970483	0.945882415	0.775183022	1.161162714	0.598274546	0.986272194	0.803628456	1.207329533	0.89337774	0.960738555	0.75727767	1.214101506	0.731563003
rs4848939-rs6707944-rs4848246	A-A-G	0.138671604		1.145027759	0.919252101	1.42325613	0.226430457	1.51549637	1.228654023	1.865555171	7.70E-05	0.754845483	0.589446101	0.961770443	0.022192076
rs4848939-rs6707944-rs4848246	G-A-G	0.194112047		1.066607839	0.875381612	1.290190188	0.518405799	1.141139861	0.945704991	1.374148968	0.177994246	0.936202194	0.742532423	1.168142074	0.565638002
rs6707944-rs4848246-rs72845227	A-A-A	0.271965058	0.341910922	0.8685813	0.733594335	1.031494726	0.102752115	0.784365867	0.664680307	0.923021845	0.003865452	1.10748218	0.913004456	1.347932613	0.302456368
rs6707944-rs4848246-rs72845227	A-A-G	0.230666487	0.788970483	0.851812053	0.709148678	1.01950519	0.076845087	0.767650055	0.643828216	0.909667897	0.002696022	1.11088271	0.899753942	1.366599706	0.322138278
rs6707944-rs4848246-rs72845227	G-A-G	0.165703081	0.276656438	0.831371162	0.680396541	1.012891857	0.065750185	0.778491839	0.643943553	0.938664451	0.00880484	1.068046518	0.848402607	1.332041824	0.568876139
rs6707944-rs4848246-rs72845227	A-G-G	0.331216453		1	1	1		1	1	1		1	1	1
rs4848246-rs72845227-rs74637036	A-A-C	0.271485174	0.788970483	0.863265443	0.72937431	1.02087953	0.083970532	0.786196328	0.667113368	0.924501045	0.004244627	1.097335913	0.906519157	1.338318226	0.342882102
rs4848246-rs72845227-rs74637036	A-G-C	0.208290068	0.276656438	0.817055481	0.678277621	0.978219147	0.030525645	0.789757881	0.661013279	0.948296262	0.010477533	1.033933897	0.834660667	1.274889965	0.754956617
rs4848246-rs72845227-rs74637036	G-G-C	0.329874103	0.386084487	1	1	1		1	1	1		1	1	1
rs4848246-rs72845227-rs74637036	A-G-T	0.189964369		0.81088208	0.67153522	0.981582082	0.029505573	0.779366963	0.647187228	0.929821423	0.006648103	1.043264947	0.838976809	1.295049209	0.707848136
rs72845227-rs74637036-rs2047877	G-T-A	0.188915086	0.276656438	0.895184367	0.748290855	1.069621458	0.221604732	0.849360019	0.712083863	1.008728487	0.063016287	1.053903214	0.85976074	1.294594399	0.614687028
rs72845227-rs74637036-rs2047877	A-C-G	0.269955929	0.386084487	0.935438738	0.800829085	1.092531926	0.397754558	0.874402443	0.750616124	1.015245806	0.084747464	1.068934345	0.893838185	1.284211269	0.468211842
rs72845227-rs74637036-rs2047877	G-C-G	0.5408286	0.386084487	1	1	1		1	1	1		1	1	1
rs74637036-rs2047877-rs111651663	C-G-A	0.271485324	0.386084487	0.937226291	0.798989035	1.093438876	0.405821861	0.880073264	0.756229584	1.024291663	0.098740037	1.063884989	0.889300132	1.276734421	0.503752124
rs74637036-rs2047877-rs111651663	T-A-G	0.189388869	0.386084487	0.89582779	0.74943842	1.066647115	0.218622018	0.851567522	0.714741556	1.008272548	0.064157216	1.052065833	0.85822054	1.292295385	0.626337455
rs74637036-rs2047877-rs111651663	C-G-G	0.539225027	0.301047123	1	1	1		1	1	1		1	1	1
rs2047877-rs111651663-rs6760693	A-G-G	0.188051273	0.386084487	0.950804417	0.792665235	1.149307773	0.604692515	0.920628515	0.768385154	1.106171965	0.375242588	1.032214366	0.833908619	1.286244767	0.761444282
rs2047877-rs111651663-rs6760693	G-G-G	0.161561812	0.301047123	1.112670347	0.924507918	1.353710237	0.258473491	1.311209868	1.099070132	1.571278251	0.002785592	0.850245493	0.692706103	1.044802409	0.123117925
rs2047877-rs111651663-rs6760693	G-A-T	0.271009219	0.061369854	0.981500659	0.832963301	1.157183446	0.820351399	0.955381203	0.813201529	1.121013724	0.574449691	1.02720833	0.849750493	1.243161899	0.782299718
rs2047877-rs111651663-rs6760693	G-G-T	0.378893967		1	1	1		1	1	1		1	1	1
rs111651663-rs6760693-rs6748545	G-G-A	0.34929558	0.301047123	1.039557344	0.887955842	1.207359509	0.637463678	1.089297877	0.940915336	1.259742533	0.257989391	0.954249397	0.800032473	1.134685375	0.593945846
rs111651663-rs6760693-rs6748545	A-T-G	0.271593958	0.061369854	0.976649794	0.825920937	1.156862441	0.77448365	0.954796214	0.810252836	1.119985604	0.569906401	1.02408319	0.839388521	1.245556819	0.819523238
rs111651663-rs6760693-rs6748545	G-T-G	0.378839918	0.061369854	1	1	1		1	1	1		1	1	1
rs6760693-rs6748545-rs34458242	G-A-G	0.20002993	0.061369854	0.974476223	0.819051157	1.150677268	0.75167622	0.911420504	0.77050348	1.081186553	0.283054235	1.067111793	0.878223732	1.30195993	0.514844432
rs6760693-rs6748545-rs34458242	T-G-G	0.649147827	0.061369854	1	1	1		1	1	1		1	1	1
rs6760693-rs6748545-rs34458242	G-A-T	0.15094814	0.837494701	1.118482495	0.931361224	1.342265787	0.236210908	1.373399422	1.157637357	1.623088724	0.000259807	0.815577185	0.670266344	0.995397484	0.044426367
rs6748545-rs34458242-rs6720106	G-G-A	0.649007725	0.061369854	1	1	1		1	1	1		1	1	1
rs6748545-rs34458242-rs6720106	A-G-C	0.200119004	0.837494701	0.97385126	0.819253496	1.14723737	0.750592316	0.912109691	0.768987368	1.079469958	0.283268401	1.067081212	0.878223331	1.302270854	0.514799765
rs6748545-rs34458242-rs6720106	A-T-C	0.150611321	0.061369854	1.117530532	0.930283077	1.342081375	0.239670532	1.372692537	1.157065885	1.62326516	0.000279205	0.815426088	0.669741262	0.995659173	0.04433408
rs34458242-rs6720106-rs34728680	G-A-C	0.65785306	0.837494701	1	1	1		1	1	1		1	1	1
rs34458242-rs6720106-rs34728680	G-C-T	0.190607626	0.061369854	0.994184145	0.833608767	1.181734446	0.942965657	0.940396769	0.78873478	1.112878651	0.47877135	1.058247534	0.862017171	1.29072052	0.595828988
rs34458242-rs6720106-rs34728680	T-C-T	0.151334792	0.074268793	1.134043421	0.939791207	1.363243061	0.190212408	1.36805127	1.152353649	1.622079829	0.000351145	0.828731995	0.675674452	1.009738866	0.067206839
rs6448212-rs1511451-rs2102560	T-A-A	0.286000382	0.578731128	1.079406486	0.922369921	1.262155663	0.341564458	0.945167908	0.811104363	1.101357495	0.468338588	1.140324654	0.947037173	1.378473982	0.164024307
rs6448212-rs1511451-rs2102560	T-G-A	0.091593893	0.052533464	0.894326717	0.704150917	1.137306703	0.360830006	1.097123822	0.876491867	1.355489403	0.424693244	0.818666817	0.631524745	1.064886624	0.13346431
rs6448212-rs1511451-rs2102560	G-G-T	0.565512565	0.058511609	1	1	1		1	1	1		1	1	1
rs6448212-rs1511451-rs2102560	T-G-T	0.056612365		1.024502001	0.773539242	1.354095722	0.873648583	1.124963787	0.857046062	1.469145971	0.394792375	0.909739095	0.670805061	1.233699619	0.557986123
rs1511451-rs2102560-rs7683779	A-A-C	0.283926599	0.052533464	1.072406605	0.917490282	1.252500046	0.383409231	0.949004247	0.818212623	1.104513414	0.502942363	1.127522463	0.938006214	1.363903513	0.196137519
rs1511451-rs2102560-rs7683779	G-A-C	0.094769011	0.058511609	0.935743079	0.740878712	1.182343327	0.575866186	1.077291539	0.864217621	1.340158651	0.512131473	0.869997622	0.673741464	1.128164398	0.281517499
rs1511451-rs2102560-rs7683779	G-T-C	0.057980734	0.424223827	1.012849811	0.762292944	1.328344821	0.944735383	1.094747816	0.83333953	1.426577045	0.516483838	0.923891836	0.683134137	1.251707532	0.622740534
rs1511451-rs2102560-rs7683779	G-T-T	0.563027731		1	1	1		1	1	1		1	1	1
rs2102560-rs7683779-rs950950	T-T-C	0.561572691	0.058511609	1	1	1		1	1	1		1	1	1
rs2102560-rs7683779-rs950950	A-C-T	0.379483613	0.424223827	1.024858035	0.886990102	1.184953308	0.742061866	0.978590183	0.855556194	1.121238578	0.753358246	1.047828213	0.882288221	1.24854732	0.597391326
rs2102560-rs7683779-rs950950	T-C-T	0.058823239	0.434079153	0.990451111	0.746568178	1.30546298	0.932299076	1.079886431	0.828105175	1.409398667	0.568428086	0.917197988	0.669910485	1.243525935	0.569565236
rs7683779-rs950950-rs950949	T-C-A	0.56244186	0.424223827	1	1	1		1	1	1		1	1	1
rs7683779-rs950950-rs950949	C-T-A	0.056798345	0.434079153	1.002691035	0.756881334	1.337784865	0.968089046	1.09673374	0.83599121	1.435464581	0.502414492	0.915535839	0.671526865	1.258822863	0.584299315
rs7683779-rs950950-rs950949	C-T-G	0.380604903	0.070748403	1.032598386	0.893822096	1.200061068	0.665416418	0.975539773	0.852632393	1.118780104	0.726131412	1.058572533	0.889014223	1.260576825	0.533013452
rs950950-rs950949-rs950948	C-A-A	0.563265862	0.434079153	1	1	1		1	1	1		1	1	1
rs950950-rs950949-rs950948	T-A-T	0.056683016	0.070748403	1.003702959	0.757706446	1.339120017	0.962602067	1.100864147	0.83915794	1.440959424	0.485071661	0.913079935	0.669740078	1.25524544	0.572182963
rs950950-rs950949-rs950948	T-G-T	0.379889609	0.435934045	1.034378941	0.895596958	1.202055603	0.647843186	0.98457853	0.860742575	1.128912049	0.827347882	1.050701579	0.88271378	1.250747871	0.588082596
rs950949-rs950948-rs2055890	A-A-C	0.56406686	0.070748403	1	1	1		1	1	1		1	1	1
rs950949-rs950948-rs2055890	A-T-T	0.056278471	0.435934045	1.017019297	0.766208234	1.346492634	0.905437835	1.11154038	0.846064497	1.452279458	0.451224668	0.915216724	0.672455959	1.252505968	0.580138977
rs950949-rs950948-rs2055890	G-T-T	0.379592013	0.512650167	1.041318888	0.900854941	1.206988135	0.589872814	0.986141206	0.861815734	1.128968877	0.842984686	1.056013624	0.886318583	1.258146905	0.554009331
rs950948-rs2055890-rs2175455	A-C-G	0.562419278	0.435934045	1	1	1		1	1	1		1	1	1
rs950948-rs2055890-rs2175455	T-T-T	0.437580722	0.512650167	1.012107235	0.873015282	1.165780714	0.889584121	1.014426728	0.888529676	1.159659461	0.828420974	0.997113021	0.834213585	1.183951017	0.962312914
rs2055890-rs2175455-rs2089842	C-G-A	0.171866178	0.512650167	0.963356009	0.778526893	1.192114992	0.727383365	1.112100368	0.909393677	1.355037496	0.299126208	0.866766521	0.674511371	1.112945667	0.263015764
rs2055890-rs2175455-rs2089842	T-T-A	0.238583838	0.489449017	0.917380068	0.762183268	1.105059117	0.36236689	1.012645101	0.850149542	1.2028758	0.893937073	0.906337828	0.723735531	1.134193219	0.393653102
rs2055890-rs2175455-rs2089842	C-G-T	0.390215411	0.186263471	1	1	1		1	1	1		1	1	1
rs2055890-rs2175455-rs2089842	T-T-T	0.198709488		1.110546985	0.910038488	1.350054127	0.302621804	1.087354574	0.897194316	1.312810508	0.389708099	1.020676068	0.808057345	1.284436947	0.862586474
rs2175455-rs2089842-rs10017437	G-A-C	0.172639036	0.489449017	1.043474503	0.846999859	1.295312719	0.690153919	1.074125371	0.871357014	1.323882757	0.503390462	0.972735209	0.764473036	1.239216522	0.816452213
rs2175455-rs2089842-rs10017437	T-A-C	0.234377391	0.186263471	1.029584724	0.847740574	1.243226734	0.771129769	0.99523844	0.825917675	1.196318625	0.950771621	1.03473538	0.820169463	1.302388345	0.777255214
rs2175455-rs2089842-rs10017437	G-T-C	0.283399522	0.732514138	1	1	1		1	1	1		1	1	1
rs2175455-rs2089842-rs10017437	T-T-C	0.159841602		1.044329971	0.831057431	1.309553668	0.703481557	1.003684881	0.806249801	1.255861526	0.972866477	1.04219113	0.793808835	1.359948877	0.770088961
rs2175455-rs2089842-rs10017437	G-T-T	0.105746089		1.195892217	0.94502574	1.514867748	0.133358865	1.057543451	0.828823377	1.339785896	0.6460764	1.130504678	0.867295782	1.483844184	0.370110556
rs2175455-rs2089842-rs10017437	T-T-T	0.043021558		1.43959254	1.032935996	1.997995952	0.030310294	1.352020083	0.981978651	1.879308647	0.066199945	1.061651726	0.740925912	1.523869309	0.739173623
rs2089842-rs10017437-rs2875251	T-C-C	0.054383953	0.186263471	1.426415189	1.086924046	1.86363378	0.009142824	1.195906435	0.904870819	1.565523481	0.206047638	1.193464912	0.890784374	1.603871454	0.230996171
rs2089842-rs10017437-rs2875251	T-T-C	0.148584338	0.732514138	1.245491259	1.026372061	1.50983443	0.024899884	1.114055329	0.919354905	1.343569198	0.268272254	1.117386042	0.900575453	1.385887548	0.305781113
rs2089842-rs10017437-rs2875251	A-C-T	0.402936452	0.451033913	1	1	1		1	1	1		1	1	1
rs2089842-rs10017437-rs2875251	T-C-T	0.393964858		0.899426421	0.7688881	1.047683587	0.17526904	0.944968701	0.81672471	1.096143459	0.449758781	0.950869325	0.792426623	1.139329639	0.589596789
rs10017437-rs2875251-rs7694126	C-C-A	0.057963011	0.732514138	1.448529582	1.112617211	1.873018688	0.004873794	1.243388515	0.951564744	1.610092296	0.108331067	1.16735509	0.881274227	1.546840486	0.276949724
rs10017437-rs2875251-rs7694126	T-C-A	0.148750202	0.451033913	1.225779774	1.011980678	1.487786024	0.03741958	1.114065562	0.921441161	1.342379736	0.262155243	1.100120234	0.886809354	1.362679206	0.377121789
rs10017437-rs2875251-rs7694126	C-T-A	0.388891253	0.326998822	0.908794311	0.778246514	1.057834487	0.220796881	0.953414588	0.823478173	1.104688415	0.523043413	0.952469686	0.795091964	1.140995225	0.603722094
rs10017437-rs2875251-rs7694126	C-T-T	0.403785475		1	1	1		1	1	1		1	1	1
rs2875251-rs7694126-rs77683779	C-A-C	0.163745774	0.451033913	1.227607986	1.019637692	1.478650419	0.029306747	1.117115005	0.93013414	1.339314219	0.241514577	1.100360895	0.893563953	1.355916405	0.364253051
rs2875251-rs7694126-rs77683779	C-A-T	0.042957962	0.326998822	1.557854685	1.166700913	2.061700231	0.002530547	1.264789998	0.928447525	1.715223475	0.130216873	1.231450036	0.909756456	1.694289947	0.185387297
rs2875251-rs7694126-rs77683779	T-A-T	0.388627876	0.557265262	0.912344287	0.779763605	1.064228654	0.237373953	0.951950215	0.822620995	1.100754852	0.52249043	0.955724423	0.798713076	1.146226708	0.631300414
rs2875251-rs7694126-rs77683779	T-T-T	0.404308405		1	1	1		1	1	1		1	1	1
rs7694126-rs77683779-rs28824569	A-T-C	0.433781471	0.326998822	1	1	1		1	1	1		1	1	1
rs7694126-rs77683779-rs28824569	T-T-C	0.407382219	0.557265262	1.008356283	0.865233999	1.170472271	0.918908733	1.041107449	0.903228465	1.200272589	0.585391321	0.96949424	0.80953313	1.154137889	0.720332381
rs7694126-rs77683779-rs28824569	A-C-G	0.158697399	0.477431926	1.242009134	1.029410352	1.499720333	0.024345756	1.16929388	0.97205036	1.403047156	0.093896577	1.062671676	0.85606596	1.314808074	0.586268138
rs77683779-rs28824569-rs6448213	T-C-C	0.400887908	0.557265262	0.945646677	0.809508398	1.098655215	0.460914471	0.927921027	0.804471951	1.070261611	0.301943305	1.01916537	0.850236473	1.216574022	0.844465063
rs77683779-rs28824569-rs6448213	C-G-C	0.158630505	0.477431926	1.213482317	1.006051352	1.461679431	0.042591427	1.098985734	0.915177363	1.317593337	0.309144444	1.105368629	0.892692237	1.361166556	0.36098068
rs77683779-rs28824569-rs6448213	T-C-T	0.440441867	0.316115636	1	1	1		1	1	1		1	1	1
rs28824569-rs6448213-rs28830470	G-C-A	0.158527267	0.477431926	1.192591097	0.99186176	1.430198281	0.062046274	1.078293127	0.895838276	1.29114705	0.421095643	1.104308529	0.901321129	1.366577544	0.332369977
rs28824569-rs6448213-rs28830470	C-C-G	0.398532876	0.316115636	0.937839398	0.806173431	1.089149643	0.396400316	0.931146376	0.807053451	1.067341377	0.319385695	1.006718005	0.841674611	1.207894468	0.939859249
rs28824569-rs6448213-rs28830470	C-T-G	0.442749196	0.458031392	1	1	1		1	1	1		1	1	1
rs6448213-rs28830470-rs28802668	C-A-C	0.158956177	0.316115636	1.182979116	0.983274819	1.419668693	0.076106602	1.074186413	0.892108782	1.286676329	0.446050869	1.09951559	0.896971996	1.361484026	0.354544102
rs6448213-rs28830470-rs28802668	C-G-T	0.398551227	0.458031392	0.930983412	0.799692467	1.081974965	0.347912037	0.922315609	0.799015104	1.0577651	0.262405875	1.008923333	0.842744885	1.211387524	0.921479745
rs6448213-rs28830470-rs28802668	T-G-T	0.442288498	0.340680104	1	1	1		1	1	1		1	1	1
rs28830470-rs28802668-rs10026757	G-T-G	0.840776786	0.458031392	1	1	1		1	1	1		1	1	1
rs28830470-rs28802668-rs10026757	A-C-T	0.159223214	0.340680104	1.24371238	1.04645185	1.479292387	0.013447092	1.091412681	0.921100898	1.300517615	0.310476587	1.139410894	0.930462562	1.384599067	0.199756216
rs28802668-rs10026757-rs7683226	T-G-A	0.39012198	0.340680104	0.875197682	0.753009214	1.02169658	0.089276824	0.923682861	0.804019613	1.070858745	0.284317049	0.948556471	0.790442462	1.131670018	0.552302688
rs28802668-rs10026757-rs7683226	T-G-G	0.450715779	0.481568246	1	1	1		1	1	1		1	1	1
rs28802668-rs10026757-rs7683226	C-T-G	0.159024699	0.962992496	1.158008993	0.965903625	1.388403118	0.112142726	1.070752663	0.894104912	1.286550343	0.456717796	1.083445034	0.876660757	1.331920718	0.460297231
rs10026757-rs7683226-rs28867777	T-G-A	0.158598708	0.481568246	1.161655252	0.968126503	1.391215631	0.111505068	1.070861177	0.888766221	1.280997942	0.467092818	1.08290984	0.885588444	1.341253534	0.428042252
rs10026757-rs7683226-rs28867777	G-A-G	0.389395726	0.962992496	0.868784573	0.744499804	1.010375596	0.070189265	0.922235967	0.798644899	1.058194961	0.259328365	0.941977833	0.788512175	1.130418202	0.516109205
rs10026757-rs7683226-rs28867777	G-G-G	0.451725495	0.481568246	1	1	1		1	1	1		1	1	1
rs7683226-rs28867777-rs28850402	G-A-A	0.158638841	0.962992496	1.159813705	0.963153155	1.390863888	0.113228562	1.070277428	0.889227276	1.280721573	0.467074911	1.083678783	0.88155876	1.330943002	0.444629457
rs7683226-rs28867777-rs28850402	A-G-C	0.389419966	0.481568246	0.868592131	0.746074852	1.010069011	0.069973301	0.923279989	0.801462819	1.060836703	0.266468736	0.94277122	0.785311548	1.127810219	0.510070207
rs7683226-rs28867777-rs28850402	G-G-C	0.451740294	0.481568246	1	1	1		1	1	1		1	1	1
rs28867777-rs28850402-rs79043286	A-A-A	0.158746782	0.481568246	1.240623429	1.045953244	1.482801997	0.014069714	1.09811124	0.923780667	1.304525316	0.284211039	1.129989038	0.929715877	1.383568431	0.220910031
rs28867777-rs28850402-rs79043286	G-C-G	0.841253218	0.481568246	1	1	1		1	1	1		1	1	1
rs28850402-rs79043286-rs28713551	C-G-C	0.841287358	0.481568246	1	1	1		1	1	1		1	1	1
rs28850402-rs79043286-rs28713551	A-A-T	0.158712642	0.469295982	1.244983881	1.042003264	1.477277051	0.014115819	1.09612323	0.922596769	1.302910294	0.292015726	1.135560266	0.927374328	1.380267452	0.213231291
rs79043286-rs28713551-rs28876831	G-C-C	0.841287358	0.469295982	1	1	1		1	1	1		1	1	1
rs79043286-rs28713551-rs28876831	A-T-T	0.158712642	0.481568246	1.244983881	1.042003264	1.477277051	0.014115819	1.09612323	0.922596769	1.302910294	0.292015726	1.135560266	0.927374328	1.380267452	0.213231291
rs28713551-rs28876831-rs4566642	C-C-C	0.841227184	0.481568246	1	1	1		1	1	1		1	1	1
rs28713551-rs28876831-rs4566642	T-T-T	0.158772816	0.481568246	1.252723932	1.04909281	1.485862656	0.011296355	1.091406149	0.918689904	1.296968603	0.314527051	1.147547445	0.937586169	1.394569839	0.176110719
rs28876831-rs4566642-rs4543099	T-T-G	0.158707852	0.481568246	1.244038623	1.046912038	1.480898111	0.012973337	1.095382662	0.924174064	1.305400959	0.292846586	1.136755201	0.92854532	1.381633296	0.20866465
rs28876831-rs4566642-rs4543099	C-C-T	0.841292148	0.477431926	1	1	1		1	1	1		1	1	1
rs4566642-rs4543099-rs6846806	C-T-A	0.841355607	0.477431926	1	1	1		1	1	1		1	1	1
rs4566642-rs4543099-rs6846806	T-G-G	0.158644393	0.465236181	1.245747135	1.04265527	1.478164068	0.013840362	1.09573574	0.92228685	1.302466818	0.293787213	1.136648968	0.928291517	1.381555963	0.20975142
rs4543099-rs6846806-rs6830349	T-A-C	0.434515977	0.465236181	1	1	1		1	1	1		1	1	1
rs4543099-rs6846806-rs6830349	G-G-C	0.159109704	0.477431926	1.214713386	1.007447751	1.457826746	0.041293945	1.138534913	0.946363117	1.363297344	0.168734481	1.066915172	0.861936004	1.31973861	0.547106056
rs4543099-rs6846806-rs6830349	T-A-T	0.406146568	0.096038313	0.999977686	0.861113306	1.161255146	0.999392943	1.029238051	0.893515803	1.180630838	0.689772176	0.970633844	0.816168256	1.156295211	0.754357712
rs6846806-rs6830349-rs1912755	A-T-A	0.403680237	0.477431926	0.997975934	0.860148871	1.162232818	0.987961172	1.044433624	0.907673152	1.209704587	0.539464977	0.956554835	0.800019581	1.138568544	0.611087837
rs6846806-rs6830349-rs1912755	A-C-T	0.437128988	0.096038313	1	1	1		1	1	1		1	1	1
rs6846806-rs6830349-rs1912755	G-C-T	0.159192522	0.171157883	1.238982143	1.028589639	1.494154266	0.023776122	1.161825454	0.969244378	1.398596867	0.110251825	1.067442225	0.858550982	1.321017705	0.564042718
rs6830349-rs1912755-rs13103252	T-A-A	0.406760703	0.096038313	0.891718629	0.769093924	1.035198491	0.127456767	1.028470451	0.899704294	1.179595255	0.678965924	0.867586709	0.725028075	1.03460969	0.115996347
rs6830349-rs1912755-rs13103252	C-T-G	0.593239297	0.171157883	1	1	1		1	1	1		1	1	1
rs1912755-rs13103252-rs12506146	A-A-A	0.403464802	0.171157883	1	1	1		1	1	1		1	1	1
rs1912755-rs13103252-rs12506146	T-G-A	0.197318808	0.15521586	1.347268987	1.134789066	1.600083415	0.000692125	1.103769795	0.928771774	1.305790967	0.262718238	1.219198127	0.999523659	1.493648051	0.047724216
rs1912755-rs13103252-rs12506146	T-G-G	0.398769451	0.880816767	0.971998681	0.83085478	1.130482445	0.711080346	0.953269068	0.822458287	1.099317804	0.509280485	1.018020245	0.852874016	1.221235121	0.833287386
rs13103252-rs12506146-rs7662017	A-A-C	0.405793983	0.15521586	1	1	1		1	1	1		1	1	1
rs13103252-rs12506146-rs7662017	G-A-T	0.193070663	0.880816767	1.343313916	1.128233102	1.600116626	0.000971768	1.099143246	0.921884657	1.304320104	0.292126006	1.220758836	0.997963625	1.500048569	0.049941216
rs13103252-rs12506146-rs7662017	G-G-T	0.400695762	0.108705467	0.963040506	0.822464429	1.12260826	0.630665881	0.945041515	0.813790935	1.090809871	0.440304601	1.01748422	0.850731101	1.223460478	0.837363832
rs12506146-rs7662017-rs78159177	A-T-A	0.159457697	0.880816767	1.192116287	0.993043445	1.439315825	0.059122172	1.110511119	0.925203574	1.339987379	0.266997739	1.073996759	0.874880074	1.322382005	0.494896131
rs12506146-rs7662017-rs78159177	A-C-G	0.407075423	0.108705467	1	1	1		1	1	1		1	1	1
rs12506146-rs7662017-rs78159177	A-T-G	0.035887831	0.431235105	1.393242784	1.007595128	1.921119837	0.045645639	1.206910732	0.865655723	1.669918007	0.265423886	1.15660208	0.81622497	1.630601696	0.424351084
rs12506146-rs7662017-rs78159177	G-T-G	0.397467905		0.941360788	0.809457668	1.098241247	0.448519634	0.963268234	0.832586895	1.111963055	0.607192196	0.98040011	0.816939781	1.173267272	0.809837452
rs7662017-rs78159177-rs11727130	C-G-A	0.403665336	0.108705467	1	1	1		1	1	1		1	1	1
rs7662017-rs78159177-rs11727130	T-G-A	0.401117132	0.431235105	0.938301971	0.80336624	1.09742054	0.431735999	0.942410058	0.814736041	1.09160276	0.424266461	0.997190538	0.831318319	1.194448718	0.966681708
rs7662017-rs78159177-rs11727130	T-A-G	0.158121554	0.641296684	1.222426391	1.010159361	1.477393142	0.038295384	1.121405445	0.93463984	1.354838405	0.227533336	1.089341499	0.881492839	1.351701394	0.43261431
rs7662017-rs78159177-rs11727130	T-G-G	0.036462642		1.417038667	1.0253795	1.950949056	0.032302613	1.214398401	0.880012445	1.695640621	0.240756223	1.168135484	0.823618053	1.63360811	0.387668723
rs78159177-rs11727130-rs111983905	G-A-A	0.804040019	0.431235105	1	1	1		1	1	1		1	1	1
rs78159177-rs11727130-rs111983905	G-G-A	0.036679824	0.641296684	1.436025326	1.051168264	1.97058908	0.022856101	1.146184797	0.823356716	1.59342681	0.413997787	1.253361506	0.889544035	1.787123381	0.1946638
rs78159177-rs11727130-rs111983905	A-G-G	0.159134751	0.543485793	1.272381905	1.068550043	1.510680091	0.006822221	1.129699704	0.950525549	1.338874221	0.165283132	1.126347506	0.923177088	1.370570817	0.239773686
rs11727130-rs111983905-rs77761126	G-G-A	0.075415065	0.641296684	1.305193291	1.03585332	1.648239047	0.023553684	1.17122642	0.92479866	1.484355862	0.186734107	1.11518397	0.866057646	1.433224117	0.4041945
rs11727130-rs111983905-rs77761126	A-A-G	0.79957765	0.543485793	1	1	1		1	1	1		1	1	1
rs11727130-rs111983905-rs77761126	G-A-G	0.035694731	0.932679623	1.434683323	1.05286985	1.95501795	0.022529832	1.20433907	0.866422874	1.669605997	0.259254392	1.188003562	0.84843792	1.681417507	0.317164054
rs11727130-rs111983905-rs77761126	G-G-G	0.089052439		1.201753749	0.964150391	1.498677361	0.099442028	1.120149999	0.895934478	1.391292986	0.319403035	1.072027164	0.841692228	1.371215522	0.571280083
rs111983905-rs77761126-rs13145651	A-G-A	0.403137786	0.543485793	1.003906145	0.864599749	1.165107143	0.959593982	1.050436536	0.91091322	1.212600039	0.499021529	0.955021998	0.800495514	1.139542491	0.615013172
rs111983905-rs77761126-rs13145651	G-A-G	0.07537784	0.932679623	1.297680993	1.012854625	1.643785194	0.033593323	1.189199404	0.929749824	1.518348015	0.168948513	1.089952552	0.836979318	1.422772808	0.516132604
rs111983905-rs77761126-rs13145651	A-G-G	0.437213954	0.102980342	1	1	1		1	1	1		1	1	1
rs111983905-rs77761126-rs13145651	G-G-G	0.083872187		1.169917566	0.921991111	1.480257153	0.195496562	1.199348393	0.947846534	1.511713542	0.134421032	0.977607874	0.757193831	1.272336998	0.859934453
rs9293221-rs10472550-rs7721783	A-C-A	0.072738604	0.411315247	1.699945694	1.357390043	2.132121762	3.80E-06	1.160204433	0.915068802	1.483389791	0.214533301	1.465149769	1.134275554	1.884627155	0.003040454
rs9293221-rs10472550-rs7721783	G-G-A	0.571980185	0.411315247	1	1	1		1	1	1		1	1	1
rs9293221-rs10472550-rs7721783	G-G-G	0.354998404	0.124133232	1.08596645	0.937423317	1.259066916	0.271599119	1.090622943	0.950261872	1.250293562	0.21511034	0.995181614	0.835266737	1.183037828	0.963653094
rs10472550-rs7721783-rs12109833	C-A-A	0.072999638	0.411315247	1.749383188	1.389688681	2.212697894	2.64E-06	1.155141355	0.900758096	1.477431658	0.247789535	1.516446183	1.165966088	1.976940483	0.001803562
rs10472550-rs7721783-rs12109833	G-A-A	0.379067162	0.124133232	1	1	1		1	1	1		1	1	1
rs10472550-rs7721783-rs12109833	G-G-A	0.357153892	0.718940597	1.112136126	0.950042114	1.306886432	0.183021446	1.084005289	0.931579076	1.256620047	0.29433124	1.026340204	0.854784546	1.235530003	0.769980403
rs10472550-rs7721783-rs12109833	G-A-G	0.190380407		1.119175189	0.929001839	1.35218684	0.239065352	0.984952394	0.821121761	1.180931008	0.866823557	1.137658636	0.917174991	1.411744675	0.24143881
rs7721783-rs12109833-rs66477853	A-A-C	0.452320715	0.124133232	1	1	1		1	1	1		1	1	1
rs7721783-rs12109833-rs66477853	G-A-C	0.02840312	0.718940597	0.809147154	0.533446257	1.221258846	0.310868097	0.719208801	0.470196616	1.11020914	0.133326066	1.125955352	0.678613978	1.828298534	0.649619577
rs7721783-rs12109833-rs66477853	A-G-C	0.188748554	0.206675212	1.011474201	0.844334836	1.21624355	0.894107748	0.967497243	0.813719436	1.152481083	0.715337358	1.046326321	0.845568916	1.28873055	0.68785489
rs7721783-rs12109833-rs66477853	G-A-G	0.330076597		1.001635136	0.859979833	1.169957052	0.983817088	1.080194535	0.932205687	1.248101996	0.296939774	0.927826865	0.775295562	1.105080643	0.40691323
rs12109833-rs66477853-rs10473782	A-C-C	0.409783483	0.718940597	1	1	1		1	1	1		1	1	1
rs12109833-rs66477853-rs10473782	G-C-C	0.189423793	0.206675212	1.153877589	0.954857472	1.39169315	0.133912717	1.002669079	0.838304998	1.204521514	0.970125897	1.149454494	0.925789254	1.426792301	0.201746878
rs12109833-rs66477853-rs10473782	A-G-C	0.327265672	0.407985641	1.161413026	0.989374255	1.355424023	0.061380655	1.13562587	0.974968369	1.316760189	0.099856095	1.022602652	0.852899716	1.229573869	0.80822766
rs12109833-rs66477853-rs10473782	A-C-T	0.073178838		1.78007909	1.40881976	2.240652436	1.03E-06	1.180335023	0.922844341	1.504368509	0.187499716	1.508478531	1.160516673	1.965025256	0.001879153
rs66477853-rs10473782-rs1330666	C-C-G	0.478150409	0.206675212	1	1	1		1	1	1		1	1	1
rs66477853-rs10473782-rs1330666	G-C-G	0.326280193	0.407985641	1.140743997	0.977784628	1.336418343	0.098852731	1.147013268	0.990879598	1.321053865	0.067844411	0.993903413	0.832400274	1.191442983	0.956028249
rs66477853-rs10473782-rs1330666	C-T-G	0.07295647	0.74622478	1.741975986	1.380814604	2.189434195	1.86E-06	1.204446513	0.945289355	1.530387979	0.132063671	1.449211851	1.121006368	1.871937684	0.004061639
rs66477853-rs10473782-rs1330666	C-C-T	0.122103797		1.093517641	0.887458948	1.348078337	0.404713114	1.110181857	0.903636888	1.35731491	0.310196662	0.985168889	0.779873657	1.248386386	0.904985685
rs10473782-rs1330666-rs6898042	C-G-C	0.548987221	0.407985641	1	1	1		1	1	1		1	1	1
rs10473782-rs1330666-rs6898042	C-G-T	0.255479763	0.74622478	0.835568136	0.708774084	0.986655661	0.035649878	0.892184713	0.76244208	1.041170036	0.151000994	0.93700991	0.773780182	1.137350383	0.515996595
rs10473782-rs1330666-rs6898042	T-G-T	0.073033027	0.936480973	1.544285525	1.234992103	1.933927742	0.000146585	1.107040166	0.870537689	1.401654866	0.411290955	1.396880779	1.088784826	1.801989559	0.008659929
rs10473782-rs1330666-rs6898042	C-T-T	0.122053634		0.986615143	0.798715385	1.207108091	0.894542597	1.009817566	0.828324903	1.231736532	0.91999801	0.977096697	0.77790786	1.230365536	0.846091784
rs1330666-rs6898042-rs6876178	G-C-A	0.356518071	0.74622478	1	1	1		1	1	1		1	1	1
rs1330666-rs6898042-rs6876178	G-C-G	0.192450189	0.936480973	0.981084461	0.814779098	1.184252805	0.845194905	0.962121658	0.802292573	1.14904495	0.668319792	1.022304054	0.825490659	1.268856948	0.847071991
rs1330666-rs6898042-rs6876178	G-T-G	0.328893952	0.122008053	0.982538532	0.83709365	1.151946051	0.828276805	0.936103515	0.798040301	1.08763636	0.398463803	1.049365378	0.869860643	1.265029349	0.608603867
rs1330666-rs6898042-rs6876178	T-T-G	0.121855825		0.979969515	0.792430171	1.210203366	0.84503849	0.998717634	0.80814697	1.226258108	0.989217835	0.978528322	0.771845452	1.249598366	0.871151456
rs6898042-rs6876178-rs12522723	C-A-C	0.358470107	0.936480973	0.988615765	0.851701858	1.153538583	0.890544013	1.059523743	0.919872444	1.227062867	0.42227977	0.933983765	0.783106106	1.112448457	0.440755233
rs6898042-rs6876178-rs12522723	C-G-T	0.192260939	0.122008053	1.00566139	0.839415011	1.203638689	0.94593193	0.995966109	0.838109444	1.189141918	0.96982845	1.010467617	0.814693383	1.248000076	0.937017446
rs6898042-rs6876178-rs12522723	T-G-T	0.449239388	0.122008053	1	1	1		1	1	1		1	1	1
rs6876178-rs12522723-rs12514353	A-C-G	0.354709089	0.122008053	1.088161518	0.939436236	1.262681273	0.257132832	1.09310695	0.955425885	1.258125048	0.202446981	0.996380494	0.841741811	1.180043801	0.965979371
rs6876178-rs12522723-rs12514353	G-T-G	0.572445004	0.122008053	1	1	1		1	1	1		1	1	1
rs6876178-rs12522723-rs12514353	G-T-T	0.072893122	0.411315247	1.697660178	1.36161366	2.12976527	3.64E-06	1.16253255	0.918814281	1.480992963	0.213238007	1.461210028	1.133550253	1.876851125	0.003548269
rs12522723-rs12514353-rs1330662	T-G-C	0.572302121	0.122008053	1	1	1		1	1	1		1	1	1
rs12522723-rs12514353-rs1330662	T-T-C	0.072991259	0.411315247	1.698876943	1.353248819	2.122013654	3.73E-06	1.166649085	0.914507389	1.479379251	0.215167446	1.45481011	1.129344979	1.88109674	0.003445383
rs12522723-rs12514353-rs1330662	C-G-T	0.354657047	0.135625148	1.085726991	0.938915362	1.260279181	0.272625619	1.094610886	0.957260889	1.252347385	0.193042496	0.991594519	0.837452996	1.173229482	0.925088232
rs12514353-rs1330662-rs11745199	G-C-A	0.380272879	0.411315247	1	1	1		1	1	1		1	1	1
rs12514353-rs1330662-rs11745199	T-C-A	0.072943529	0.135625148	1.760596967	1.394014144	2.214578989	1.74E-06	1.157420953	0.901345464	1.488240027	0.253060412	1.518765818	1.174608635	1.984682917	0.00167535
rs12514353-rs1330662-rs11745199	G-T-A	0.356692511	0.760354876	1.116908187	0.956521402	1.310850551	0.169332424	1.089239079	0.937420099	1.26204932	0.263998139	1.025225052	0.852221547	1.231845462	0.790652135
rs12514353-rs1330662-rs11745199	G-C-G	0.18973578		1.124509191	0.934649012	1.353397741	0.213375991	0.990857345	0.828152261	1.186062501	0.923291583	1.135521826	0.915166	1.411888299	0.250347481
rs1330662-rs11745199-rs73071064	C-A-A	0.451538748	0.135625148	1	1	1		1	1	1		1	1	1
rs1330662-rs11745199-rs73071064	T-A-A	0.358957295	0.760354876	0.983752999	0.843745427	1.142289878	0.826268463	1.054020843	0.914747849	1.216867546	0.475073836	0.934050491	0.782264893	1.110172378	0.438341675
rs1330662-rs11745199-rs73071064	C-G-G	0.189200829	0.780705458	0.991663241	0.825840958	1.192414197	0.919082408	0.959555355	0.801736788	1.144036128	0.647517889	1.033444868	0.831723216	1.278265143	0.776922719
rs11745199-rs73071064-rs10050550	A-A-C	0.067528086	0.760354876	1.735528966	1.386848761	2.192753753	1.58E-06	1.114342166	0.877393164	1.422578229	0.377068706	1.556350858	1.211283881	2.005100436	0.000564288
rs11745199-rs73071064-rs10050550	A-A-G	0.743840484	0.780705458	1	1	1		1	1	1		1	1	1
rs11745199-rs73071064-rs10050550	G-G-G	0.188440382	0.400403774	1.069532142	0.904333471	1.271972007	0.419641827	0.946898549	0.799996555	1.121550032	0.523827578	1.132645493	0.928316814	1.387146712	0.22638142
rs73071064-rs10050550-rs62345573	A-G-C	0.360671598	0.780705458	1.109412942	0.944095277	1.30059548	0.207241398	1.091892063	0.936165688	1.268229144	0.258055054	1.014960879	0.843409614	1.224703298	0.865238208
rs73071064-rs10050550-rs62345573	A-C-T	0.067588661	0.400403774	1.819413381	1.42379669	2.309158567	1.02E-06	1.169445016	0.902761225	1.508854173	0.23376756	1.558177831	1.192818289	2.039515754	0.001245854
rs73071064-rs10050550-rs62345573	A-G-T	0.384074113	0.154882271	1	1	1		1	1	1		1	1	1
rs73071064-rs10050550-rs62345573	G-G-T	0.187036294		1.114606965	0.921398727	1.345862665	0.265170733	1.000542219	0.829732966	1.200526099	1	1.115064733	0.89637538	1.389797876	0.327226462
rs10050550-rs62345573-rs13164172	C-T-C	0.068685721	0.400403774	1.742720914	1.374826011	2.212413982	4.19E-06	1.171785226	0.912918823	1.517463786	0.209878823	1.486971593	1.138358667	1.938816569	0.003326619
rs10050550-rs62345573-rs13164172	G-T-C	0.571397468	0.154882271	1	1	1		1	1	1		1	1	1
rs10050550-rs62345573-rs13164172	G-C-T	0.359606788	0.157493825	1.101694808	0.946312548	1.282742223	0.210804332	1.083801659	0.940268343	1.247589135	0.265533315	1.016032971	0.848036442	1.214230368	0.855331208
rs62345573-rs13164172-rs13187913	C-T-C	0.32113429	0.154882271	1.002619914	0.861982602	1.167211144	0.965566035	1.062758994	0.921539936	1.226701889	0.412682046	0.9426157	0.787547613	1.133101987	0.53738163
rs62345573-rs13164172-rs13187913	T-C-T	0.637655253	0.157493825	1	1	1		1	1	1		1	1	1
rs62345573-rs13164172-rs13187913	C-T-T	0.041026639	0.084684637	0.922829885	0.652745704	1.294787313	0.632737154	1.069666912	0.771368693	1.488213502	0.682021816	0.861099458	0.587493777	1.250650447	0.427466644
rs13164172-rs13187913-rs1360325	T-C-C	0.281774631	0.157493825	0.965444862	0.825866479	1.130823837	0.666743866	1.071037974	0.922777423	1.244242231	0.374457606	0.900505712	0.75124724	1.086710317	0.285003547
rs13164172-rs13187913-rs1360325	C-T-C	0.057394066	0.084684637	1.183034583	0.886688445	1.556485207	0.254527882	1.156369554	0.873678321	1.525047433	0.303060909	1.022893175	0.747448536	1.386607704	0.905009463
rs13164172-rs13187913-rs1360325	T-C-G	0.044669742	0.980307838	1.08230001	0.784554427	1.499221287	0.629345435	1.023781225	0.734008364	1.407002726	0.89277481	1.057190409	0.734306608	1.520699399	0.768322875
rs13164172-rs13187913-rs1360325	C-T-G	0.575605889		1	1	1		1	1	1		1	1	1
rs13164172-rs13187913-rs1360325	T-T-G	0.039842517		0.933799176	0.663381366	1.314248124	0.685233093	1.141849483	0.833860975	1.578469902	0.408408871	0.816710228	0.55327016	1.177225102	0.281939206
rs13187913-rs1360325-rs79302461	T-C-C	0.058731803	0.084684637	1.272928004	0.977162377	1.662053067	0.073583587	1.217881497	0.937789915	1.583237271	0.137165632	1.043685404	0.785585622	1.394550009	0.769536337
rs13187913-rs1360325-rs79302461	C-C-G	0.277344869	0.980307838	0.949891955	0.80866771	1.113901913	0.533913486	1.048347514	0.902461796	1.218477533	0.547715377	0.904901757	0.754063673	1.093932999	0.30592058
rs13187913-rs1360325-rs79302461	C-G-G	0.042305444	0.259822889	1.200967923	0.870934129	1.642547173	0.251948096	1.124648201	0.817360023	1.533125333	0.47061668	1.067506032	0.760279244	1.51456908	0.704459751
rs13187913-rs1360325-rs79302461	T-G-G	0.621364724		1	1	1		1	1	1		1	1	1
rs1360325-rs79302461-rs78029662	C-G-C	0.277441888	0.980307838	0.951487267	0.813404402	1.109041455	0.531010044	1.009470306	0.872552025	1.171373492	0.904978559	0.941889095	0.786568419	1.128912272	0.526344442
rs1360325-rs79302461-rs78029662	G-G-C	0.658322872	0.259822889	1	1	1		1	1	1		1	1	1
rs1360325-rs79302461-rs78029662	C-C-T	0.064074378	0.293200002	1.260880792	0.980657448	1.616693626	0.072711301	1.210865745	0.944794623	1.554783917	0.128742786	1.041346823	0.792345948	1.3636942	0.785892644
rs79302461-rs78029662-rs76428080	C-T-A	0.040964687	0.259822889	1.225333885	0.898650836	1.66533188	0.195071857	1.2939095	0.962432506	1.728213514	0.088128065	0.948618486	0.685007078	1.307529386	0.743413494
rs79302461-rs78029662-rs76428080	G-C-G	0.933836529	0.293200002	1	1	1		1	1	1		1	1	1
rs79302461-rs78029662-rs76428080	C-T-G	0.024966853	0.403877554	1.136900466	0.763554231	1.669286718	0.537227295	1.137650311	0.76198058	1.671103905	0.527764396	0.994796834	0.652054366	1.5389597	0.997267566
rs7341266-rs12174485-rs2145737	T-C-C	0.466635213	0.93098304	0.852132032	0.734497416	0.983396808	0.029525254	0.813384826	0.710988224	0.928236299	0.002219787	1.048559798	0.877970056	1.249927584	0.601541831
rs7341266-rs12174485-rs2145737	A-T-T	0.517960265	0.806423084	1	1	1		1	1	1		1	1	1
rs7341266-rs12174485-rs2145737	T-T-T	0.015200159	0.777127538	1.119642315	0.673562299	1.834946703	0.67626606	1.177078633	0.723756714	1.906180273	0.509389233	0.950149719	0.55595697	1.594601919	0.838480992
rs12174485-rs2145737-rs9375265	C-C-C	0.469146766	0.806423084	0.853132307	0.738028783	0.987530311	0.03100874	0.810295588	0.709753182	0.928851178	0.00217574	1.053528255	0.881352785	1.253432918	0.571464628
rs12174485-rs2145737-rs9375265	T-T-G	0.530853234	0.777127538	1	1	1		1	1	1		1	1	1
rs2145737-rs9375265-rs72980563	C-C-A	0.098981844	0.777127538	0.857833883	0.678233267	1.087279129	0.199851022	1.022421459	0.827417783	1.278167676	0.825512681	0.837988085	0.648659665	1.079002314	0.166338639
rs2145737-rs9375265-rs72980563	T-G-A	0.531819755	0.625148555	1	1	1		1	1	1		1	1	1
rs2145737-rs9375265-rs72980563	C-C-G	0.368981041	0.143409051	0.861197646	0.743056169	0.998732855	0.048031801	0.745389331	0.64440691	0.862519017	7.98E-05	1.154289625	0.960831991	1.383234087	0.121897279
rs9375265-rs72980563-rs6926276	C-A-C	0.098473566	0.625148555	0.847227713	0.667650736	1.067099039	0.161859693	1.036240805	0.835870555	1.274110502	0.748590619	0.816101899	0.633657496	1.051475323	0.121919085
rs9375265-rs72980563-rs6926276	G-A-C	0.030248684	0.143409051	0.905222867	0.612012361	1.321938962	0.595961647	1.117068071	0.784296805	1.591112331	0.537938044	0.809191536	0.534317529	1.217093387	0.301255135
rs9375265-rs72980563-rs6926276	C-G-C	0.368939423	0.216116143	0.871077498	0.747542704	1.01627575	0.074639093	0.757029158	0.654938711	0.871346619	0.000121981	1.151339408	0.962823756	1.382730752	0.125715322
rs9375265-rs72980563-rs6926276	G-A-T	0.501976363		1	1	1		1	1	1		1	1	1
rs72980563-rs6926276-rs1830575	A-T-C	0.501062372	0.143409051	1	1	1		1	1	1		1	1	1
rs72980563-rs6926276-rs1830575	A-C-T	0.129757228	0.216116143	0.839964324	0.673788255	1.039456999	0.108191043	1.062250351	0.873139175	1.283270737	0.54661693	0.791711398	0.625991586	1.000274427	0.04949614
rs72980563-rs6926276-rs1830575	G-C-T	0.368701064	0.210746653	0.874084505	0.748182603	1.010765206	0.074379176	0.754916515	0.652078665	0.87147396	0.000149746	1.158066397	0.966644149	1.389135307	0.119340195
rs6926276-rs1830575-rs1830576	T-C-C	0.501829725	0.216116143	1	1	1		1	1	1		1	1	1
rs6926276-rs1830575-rs1830576	C-T-C	0.029730756	0.210746653	0.918816513	0.627540079	1.349911457	0.668493918	1.133039797	0.797082499	1.626744001	0.486788382	0.81237408	0.535908595	1.216215527	0.31206741
rs6926276-rs1830575-rs1830576	C-T-G	0.468259432	0.724776923	0.868649487	0.752134475	1.003946925	0.056647923	0.816762978	0.712399577	0.933036201	0.002960748	1.063572875	0.89192159	1.264773737	0.48431039
rs1830575-rs1830576-rs2224477	T-C-C	0.029769575	0.210746653	0.917483553	0.624467671	1.345832763	0.657962758	1.138548312	0.790825564	1.61744247	0.485395435	0.805655289	0.538586327	1.217104892	0.304455796
rs1830575-rs1830576-rs2224477	T-G-C	0.468850788	0.724776923	0.86878565	0.751025778	1.002187486	0.053771688	0.814720384	0.708914734	0.930826271	0.002811206	1.068215352	0.8937658	1.270273341	0.470465273
rs1830575-rs1830576-rs2224477	C-C-T	0.501385284	0.210746653	1	1	1		1	1	1		1	1	1
rs1830576-rs2224477-rs4897300	C-C-G	0.029393502	0.724776923	0.908967559	0.616545983	1.338427983	0.626793797	1.154942161	0.799845329	1.645864207	0.440998508	0.786657716	0.523736857	1.194239204	0.259373889
rs1830576-rs2224477-rs4897300	G-C-G	0.468341197	0.210746653	0.869795207	0.751628017	1.003567316	0.055990883	0.829387983	0.72139999	0.948052904	0.006537053	1.050490868	0.878498699	1.250018052	0.593277101
rs1830576-rs2224477-rs4897300	C-T-T	0.502244217	0.44405696	1	1	1		1	1	1		1	1	1
rs2224477-rs4897300-rs9375266	C-G-C	0.500628415	0.210746653	0.863380611	0.747572576	0.998505932	0.04504661	0.840244954	0.736712413	0.962477013	0.01075251	1.028233939	0.86136452	1.221692805	0.765587894
rs2224477-rs4897300-rs9375266	T-T-T	0.499371585	0.44405696	1	1	1		1	1	1		1	1	1
rs4897300-rs9375266-rs4895848	G-C-C	0.029641519	0.44405696	0.921608507	0.631209389	1.356843762	0.692595246	1.14634261	0.799352511	1.642868638	0.456101879	0.80523685	0.537704426	1.22309693	0.308775944
rs4897300-rs9375266-rs4895848	T-T-C	0.50009792	0.298725455	1	1	1		1	1	1		1	1	1
rs4897300-rs9375266-rs4895848	G-C-T	0.470096167	0.852597179	0.865630373	0.748206769	0.998619466	0.048874996	0.82356644	0.719430127	0.942943209	0.004716292	1.051941938	0.880674096	1.247803658	0.576929049
rs9375266-rs4895848-rs62419183	C-T-A	0.467737302	0.298725455	0.876056749	0.75605091	1.012006774	0.069703345	0.817182233	0.712763138	0.935958285	0.003479142	1.070709939	0.898414834	1.274651743	0.446755179
rs9375266-rs4895848-rs62419183	C-C-G	0.029840681	0.852597179	0.895879495	0.601281391	1.314536557	0.565923152	1.147956005	0.803782574	1.649008646	0.447495009	0.779439782	0.511307919	1.171584764	0.231439045
rs9375266-rs4895848-rs62419183	T-C-G	0.502163515	0.770634643	1	1	1		1	1	1		1	1	1
rs4895848-rs62419183-rs4897302	T-A-C	0.029619081	0.852597179	1.112435781	0.773546198	1.613731007	0.559302683	1.213960846	0.853934258	1.724294866	0.277040505	0.918143026	0.629488298	1.356047175	0.671623377
rs4895848-rs62419183-rs4897302	C-G-C	0.530923848	0.770634643	1	1	1		1	1	1		1	1	1
rs4895848-rs62419183-rs4897302	T-A-T	0.439271805	0.66301178	0.893747932	0.772116145	1.032109497	0.129032526	0.750982941	0.654084382	0.862502286	4.54E-05	1.19085377	0.995000363	1.416816382	0.054112688
rs62419183-rs4897302-rs7740664	G-C-C	0.488893529	0.770634643	1	1	1		1	1	1		1	1	1
rs62419183-rs4897302-rs7740664	A-T-C	0.43872107	0.66301178	0.899929238	0.779990329	1.042073797	0.155222482	0.753703157	0.652743959	0.868885898	9.25E-05	1.193086309	1.00397957	1.425730091	0.046492799
rs62419183-rs4897302-rs7740664	A-C-T	0.024875689	0.37461269	0.92445659	0.605202259	1.403022191	0.707380639	1.209481436	0.81596818	1.755707545	0.34031836	0.764404963	0.494870485	1.187579188	0.230033095
rs62419183-rs4897302-rs7740664	G-C-T	0.04716157		1.000179681	0.73255605	1.374017811	0.99197004	1.100475834	0.824372298	1.477915845	0.517397062	0.906801621	0.655262643	1.266926803	0.565079287
rs4897302-rs7740664-rs1575217	C-C-A	0.010038234	0.66301178	1.141008885	0.609851848	2.103893797	0.686143909	1.020071708	0.548488496	1.89692544	0.950875122	1.119204431	0.570635223	2.149311529	0.746520611
rs4897302-rs7740664-rs1575217	T-C-A	0.399492321	0.37461269	0.91097968	0.786944383	1.054590236	0.215507854	0.754214687	0.654700028	0.870214211	0.000102372	1.20845495	1.011179601	1.440637946	0.035695758
rs4897302-rs7740664-rs1575217	C-C-G	0.481312915	0.151079933	1	1	1		1	1	1		1	1	1
rs4897302-rs7740664-rs1575217	T-C-G	0.037515953		0.755056177	0.518717276	1.085623903	0.13356193	0.861140203	0.605719629	1.213376273	0.393593803	0.875332667	0.580422535	1.326060387	0.525618613
rs4897302-rs7740664-rs1575217	C-T-G	0.070945218		0.967735688	0.747810256	1.260037798	0.816796698	1.138945068	0.901833149	1.447864251	0.285207954	0.850918226	0.644900428	1.123673155	0.252817078
rs7740664-rs1575217-rs2317707	C-G-C	0.517272314	0.37461269	1	1	1		1	1	1		1	1	1
rs7740664-rs1575217-rs2317707	T-G-C	0.070557042	0.151079933	1.004030173	0.773173037	1.299553004	0.978526	1.145531878	0.89775143	1.452886559	0.273684882	0.875513341	0.664505823	1.158721547	0.355394595
rs7740664-rs1575217-rs2317707	C-A-T	0.411970952	0.149245618	0.902287028	0.778116578	1.041318229	0.162385893	0.772842938	0.670300408	0.886613126	0.000309207	1.166273972	0.981033234	1.387826564	0.084776926
rs1575217-rs2317707-rs2145735	G-C-A	0.016858809	0.151079933	0.913666234	0.544323818	1.554995426	0.733034123	0.738510153	0.440577038	1.258876004	0.272055447	1.22822907	0.679720819	2.261606173	0.49620937
rs1575217-rs2317707-rs2145735	A-T-A	0.400536949	0.149245618	0.913794498	0.791476089	1.054673112	0.222933443	0.741782787	0.647714393	0.850120564	1.98E-05	1.231382844	1.036355415	1.466965006	0.020942793
rs1575217-rs2317707-rs2145735	G-C-G	0.56905619	0.266709953	1	1	1		1	1	1		1	1	1
rs1575217-rs2317707-rs2145735	A-T-G	0.013040855		0.80311557	0.433537497	1.455933666	0.474532687	0.543900131	0.275727959	1.060058322	0.075664272	1.479514286	0.67934919	3.238020605	0.327043291
rs2317707-rs2145735-rs12193784	C-A-A	0.016140677	0.149245618	0.928158648	0.555354746	1.56641664	0.7899047	0.826166383	0.482035288	1.401082444	0.481122838	1.132342233	0.620450238	2.033517991	0.68996895
rs2317707-rs2145735-rs12193784	T-A-A	0.401513483	0.266709953	0.872494495	0.755585994	1.009259375	0.066517214	0.759809348	0.660697602	0.873186313	0.000106324	1.147277119	0.967182333	1.373076335	0.122801628
rs2317707-rs2145735-rs12193784	C-G-A	0.487325325	0.2181459	1	1	1		1	1	1		1	1	1
rs2317707-rs2145735-rs12193784	T-G-A	0.012732266		0.824702415	0.449309168	1.490413893	0.518183824	0.419832493	0.192249575	0.899018523	0.024211374	1.956679362	0.845388471	4.788314791	0.1231911
rs2317707-rs2145735-rs12193784	C-G-G	0.081613528		0.903019966	0.705323404	1.154384452	0.413522447	0.965625006	0.757673529	1.222349086	0.774051882	0.9355328	0.715387943	1.227239537	0.631996057
rs2145735-rs12193784-rs9388258	A-A-A	0.072182389	0.266709953	0.918349436	0.698889149	1.211297543	0.550603677	0.730545268	0.544620383	0.979024096	0.034999055	1.256121106	0.898986281	1.772191553	0.181470489
rs2145735-rs12193784-rs9388258	G-A-A	0.118396739	0.2181459	0.767170864	0.603266123	0.97574396	0.030781107	0.745447975	0.585992911	0.940784114	0.013852483	1.028988682	0.780237151	1.369547755	0.832810152
rs2145735-rs12193784-rs9388258	G-G-A	0.044140798	0.141468097	0.960541283	0.686314244	1.325244934	0.798730172	1.011003134	0.741616727	1.38968414	0.944738563	0.949001702	0.668072032	1.342044948	0.766591477
rs2145735-rs12193784-rs9388258	A-A-C	0.346822069		0.786117771	0.668194657	0.929348897	0.004472273	0.725284694	0.617699552	0.849747899	7.36E-05	1.085280421	0.888496574	1.316733736	0.421395629
rs2145735-rs12193784-rs9388258	G-A-C	0.379344832		1	1	1		1	1	1		1	1	1
rs2145735-rs12193784-rs9388258	G-G-C	0.038267346		0.711311087	0.484777291	1.035710463	0.07701057	0.833051362	0.582433874	1.181650719	0.308012947	0.854640252	0.565522771	1.294040343	0.465352247
rs12193784-rs9388258-rs1998260	A-C-A	0.298909316	0.2181459	0.924279828	0.790933801	1.088289078	0.332073939	0.991731805	0.853393011	1.155445061	0.914578697	0.930696981	0.777353088	1.117018534	0.446218621
rs12193784-rs9388258-rs1998260	A-A-G	0.19144727	0.141468097	0.881233493	0.730286159	1.058323191	0.179926005	0.845015716	0.702663601	1.012559626	0.072109993	1.040945349	0.839603294	1.293598645	0.709722799
rs12193784-rs9388258-rs1998260	G-A-G	0.044309948	0.764692659	1.038260137	0.751804529	1.426953503	0.822249047	1.174858615	0.857549784	1.597937374	0.307769075	0.884122675	0.629779752	1.246200752	0.480992559
rs12193784-rs9388258-rs1998260	A-C-G	0.428102758		1	1	1		1	1	1		1	1	1
rs12193784-rs9388258-rs1998260	G-C-G	0.036309186		0.793492778	0.540734454	1.1573243	0.226759234	0.970792904	0.676061033	1.375011235	0.854889044	0.817905505	0.537542875	1.254971122	0.353874465
rs9388258-rs1998260-rs1998259	A-G-C	0.235404397	0.141468097	0.913395414	0.769864484	1.080532363	0.295962693	0.913523793	0.776863414	1.078323275	0.287744037	0.998617753	0.821671425	1.215777702	0.997695868
rs9388258-rs1998260-rs1998259	C-G-C	0.450459546	0.764692659	1	1	1		1	1	1		1	1	1
rs9388258-rs1998260-rs1998259	C-A-G	0.301273014	0.432652397	0.928478134	0.794174734	1.089495097	0.3588874	0.98598184	0.850926064	1.148518776	0.874033932	0.940321225	0.783147312	1.131109565	0.514577648
rs9388258-rs1998260-rs1998259	C-G-G	0.012304212		0.692333004	0.359940969	1.307413568	0.259253032	1.083200819	0.62106588	1.880795726	0.779126186	0.63919217	0.319271503	1.24688889	0.192539114
rs1998260-rs1998259-rs11757798	A-G-A	0.30278508	0.764692659	0.915674876	0.789626541	1.070875524	0.26400311	1.047973358	0.911643999	1.202853791	0.516101539	0.87435454	0.731807872	1.04528542	0.142276158
rs1998260-rs1998259-rs11757798	G-G-A	0.012507299	0.432652397	0.713894353	0.379475668	1.334370129	0.289928385	1.062930348	0.602885385	1.853273681	0.840551768	0.669917256	0.344524603	1.323050808	0.246489306
rs1998260-rs1998259-rs11757798	G-C-C	0.684407832	0.464716247	1	1	1		1	1	1		1	1	1
rs1998259-rs11757798-rs9385304	C-C-A	0.576385486	0.432652397	1	1	1		1	1	1		1	1	1
rs1998259-rs11757798-rs9385304	G-A-G	0.317864237	0.464716247	0.900828662	0.7757662	1.043328303	0.171737626	1.075831567	0.934411039	1.242457085	0.310231226	0.83636845	0.703907279	0.995544471	0.045157974
rs1998259-rs11757798-rs9385304	C-C-G	0.105614679	0.935126368	0.938417102	0.751994779	1.16829761	0.560737283	1.206440877	0.982098262	1.480694869	0.070035215	0.778064352	0.608387566	0.988600645	0.03970745
rs11757798-rs9385304-rs1923183	C-A-A	0.576789115	0.464716247	1	1	1		1	1	1		1	1	1
rs11757798-rs9385304-rs1923183	A-G-A	0.009329779	0.935126368	0.950596304	0.491289387	1.853289522	0.883999566	1.262935641	0.685443911	2.378881205	0.453275265	0.753992226	0.36966578	1.505567341	0.419849624
rs11757798-rs9385304-rs1923183	C-G-A	0.106533732	0.74405946	0.928628006	0.745464287	1.164169367	0.51654572	1.213995184	0.99074817	1.488848451	0.0603623	0.765023326	0.600182138	0.9736969	0.03012856
rs11757798-rs9385304-rs1923183	A-G-C	0.306834679		0.908720701	0.78198244	1.058162045	0.222314648	1.069537783	0.923167103	1.235776457	0.364408223	0.849767572	0.713025946	1.010985695	0.068920768
rs9385304-rs1923183-rs9375267	A-A-A	0.039832263	0.935126368	0.982298996	0.705543373	1.360037226	0.89860908	1.105731127	0.796724564	1.520422177	0.541468349	0.888478391	0.616042447	1.271574087	0.510056444
rs9385304-rs1923183-rs9375267	G-A-A	0.115376084	0.74405946	0.941772691	0.759577012	1.166431977	0.582194647	1.22365567	0.99726376	1.491385424	0.046719791	0.770069432	0.608424278	0.977279398	0.029560081
rs9385304-rs1923183-rs9375267	G-C-A	0.306792141	0.255690868	0.915139684	0.78546821	1.061952508	0.249538583	1.070658322	0.923479018	1.239736243	0.358963427	0.854806051	0.716416327	1.0170975	0.078629959
rs9385304-rs1923183-rs9375267	A-A-G	0.537446331		1	1	1		1	1	1		1	1	1
rs1923183-rs9375267-rs1358855	A-A-A	0.039960878	0.74405946	0.963398617	0.697256088	1.338305764	0.833309516	1.104105764	0.808161212	1.533297326	0.534397663	0.874536586	0.606094737	1.249768722	0.459022832
rs1923183-rs9375267-rs1358855	A-G-A	0.538053883	0.255690868	1	1	1		1	1	1		1	1	1
rs1923183-rs9375267-rs1358855	A-A-C	0.115536302	0.997619543	0.949057701	0.771296422	1.175216853	0.628259922	1.225738082	1.004034484	1.497849155	0.045559067	0.775838058	0.614732207	0.974768088	0.029638087
rs1923183-rs9375267-rs1358855	C-A-C	0.306240714		0.917970271	0.786821683	1.073199583	0.281375397	1.075758738	0.928974918	1.245166247	0.326854646	0.853372684	0.711045062	1.02206961	0.085145227
rs9375267-rs1358855-rs1358856	A-A-A	0.039999188	0.255690868	0.953779227	0.685276903	1.331359991	0.777597767	1.113246324	0.809768894	1.53935848	0.505015743	0.856217215	0.591434727	1.225208823	0.39852937
rs9375267-rs1358855-rs1358856	G-A-A	0.536810583	0.997619543	1	1	1		1	1	1		1	1	1
rs9375267-rs1358855-rs1358856	A-C-C	0.422866575	0.997619543	0.902342642	0.7807744	1.039363172	0.153668866	1.1364406	0.994356326	1.300809186	0.057421306	0.791971432	0.669107666	0.938444622	0.007860434
rs1358855-rs1358856-rs9388259	A-A-A	0.237667308	0.997619543	0.993036176	0.832694797	1.174699658	0.922153805	0.86285164	0.730830344	1.016977415	0.078533969	1.151150455	0.939653807	1.404359826	0.174961661
rs1358855-rs1358856-rs9388259	A-A-G	0.340529082	0.997619543	1.131258232	0.969934634	1.315709131	0.115721499	0.927688596	0.798943391	1.071034614	0.304953664	1.220847239	1.022496531	1.459566441	0.026905867
rs1358855-rs1358856-rs9388259	C-C-G	0.421579862	0.134255861	1	1	1		1	1	1		1	1	1
rs1358856-rs9388259-rs2145734	A-A-A	0.236861424	0.997619543	0.892687137	0.751690771	1.065665652	0.210391419	0.930407948	0.781531438	1.111777266	0.421094881	0.961180169	0.779180072	1.181063978	0.697708497
rs1358856-rs9388259-rs2145734	A-G-A	0.342286125	0.134255861	1	1	1		1	1	1		1	1	1
rs1358856-rs9388259-rs2145734	C-G-A	0.278082575	0.325506877	0.825821029	0.698197341	0.979950276	0.028164342	1.040989401	0.883721481	1.227681381	0.628371325	0.793024008	0.655290555	0.960882345	0.019106255
rs1358856-rs9388259-rs2145734	C-G-T	0.142448229		1.057370963	0.869736972	1.291983035	0.570165233	1.129653474	0.92973535	1.383476985	0.215009525	0.936066074	0.748625274	1.167996331	0.554419544
rs149171989-rs10267192-rs59145859	T-T-A	0.04710065	0.242793612	1.333381745	1.00222719	1.758646882	0.043345728	1.040737722	0.773316244	1.3856191	0.798118105	1.283596694	0.942159758	1.743850841	0.12112547
rs149171989-rs10267192-rs59145859	C-C-G	0.091433205	0.526329901	1.035424219	0.821002194	1.302775669	0.773684825	0.920419765	0.735023633	1.16010774	0.483008591	1.121827974	0.860702019	1.460601143	0.392152232
rs149171989-rs10267192-rs59145859	C-T-G	0.861312357	0.182093503	1	1	1		1	1	1		1	1	1
rs10267192-rs59145859-rs73152615	T-A-C	0.048125176	0.526329901	1.315749328	0.993849373	1.730481776	0.052749295	1.038083828	0.771664012	1.386962398	0.813410924	1.266296102	0.936415815	1.730967175	0.129444818
rs10267192-rs59145859-rs73152615	C-G-C	0.091225016	0.182093503	1.010003477	0.803513015	1.27803645	0.923523687	0.913471301	0.721993443	1.153350143	0.441520843	1.109217951	0.849383719	1.447727176	0.452177405
rs10267192-rs59145859-rs73152615	T-G-C	0.600484341	0.979455844	1	1	1		1	1	1		1	1	1
rs10267192-rs59145859-rs73152615	T-G-T	0.259583548		0.942129288	0.800657014	1.101718974	0.466780322	0.941892407	0.808043133	1.098435003	0.450902888	0.999812435	0.828962606	1.202947379	0.987914793
rs59145859-rs73152615-rs75332043	A-C-A	0.048072357	0.182093503	1.312960081	0.995480543	1.737502491	0.051692033	1.039595028	0.779058127	1.401042748	0.779082458	1.263342208	0.920114701	1.714564252	0.143066134
rs59145859-rs73152615-rs75332043	G-C-T	0.69149061	0.979455844	1	1	1		1	1	1		1	1	1
rs59145859-rs73152615-rs75332043	G-T-T	0.260166482	0.182586969	0.9308096	0.794478844	1.088625162	0.373339691	0.957432946	0.822089401	1.111311192	0.571065692	0.971793748	0.80694251	1.168898931	0.764369264
rs73152615-rs75332043-rs10256044	C-T-A	0.091984054	0.979455844	1.03234642	0.817251575	1.308876053	0.781087143	0.939578783	0.743003347	1.186078858	0.593376603	1.101223151	0.840893787	1.43564255	0.480532528
rs73152615-rs75332043-rs10256044	T-T-A	0.2607769	0.182586969	0.957795761	0.815920784	1.122186841	0.592861712	0.973671491	0.836828061	1.132290892	0.724887245	0.982067267	0.814177674	1.191474545	0.868765406
rs73152615-rs75332043-rs10256044	C-A-C	0.04825153	0.947345109	1.326686274	1.0023346	1.73863761	0.044434839	1.050297966	0.781844231	1.402143022	0.754211933	1.261671854	0.93135365	1.723621943	0.138212603
rs73152615-rs75332043-rs10256044	C-T-C	0.598432404		1	1	1		1	1	1		1	1	1
rs75332043-rs10256044-rs10954519	T-A-C	0.350824628	0.182586969	1	1	1		1	1	1		1	1	1
rs75332043-rs10256044-rs10954519	A-C-C	0.048115226	0.947345109	1.317186449	0.989549976	1.767450249	0.060336084	1.102696819	0.817360142	1.493736912	0.518756027	1.195711112	0.864930248	1.651682488	0.273277095
rs75332043-rs10256044-rs10954519	T-C-C	0.334658998	0.021893391	1.020024812	0.872460771	1.202069929	0.793791618	1.097347881	0.939165695	1.280323231	0.235017201	0.930560031	0.774171926	1.118631191	0.447959855
rs75332043-rs10256044-rs10954519	T-C-G	0.266167946		0.9564847	0.806483889	1.138077462	0.610138941	0.988800503	0.83897089	1.16764769	0.898924858	0.967696861	0.791051794	1.183680208	0.74077311
rs10256044-rs10954519-rs1426485	A-C-C	0.351882737	0.947345109	0.943796493	0.80859612	1.107652054	0.475448223	0.90655307	0.781660243	1.05556834	0.20225151	1.042431686	0.869538919	1.247172817	0.664744933
rs10256044-rs10954519-rs1426485	C-C-T	0.382061398	0.021893391	1	1	1		1	1	1		1	1	1
rs10256044-rs10954519-rs1426485	C-G-T	0.265993688	0.993309795	0.902647419	0.761934616	1.070183496	0.243200168	0.901431004	0.765945631	1.059550725	0.2135523	1.00284851	0.818121439	1.22422177	0.9918512
rs10954519-rs1426485-rs1346210	C-C-A	0.352511497	0.021893391	0.941626958	0.806482642	1.1047403	0.455881987	0.906250501	0.783198675	1.056562543	0.204418634	1.03889211	0.867211121	1.242792737	0.68932326
rs10954519-rs1426485-rs1346210	C-T-G	0.381542206	0.993309795	1	1	1		1	1	1		1	1	1
rs10954519-rs1426485-rs1346210	G-T-G	0.26597549	0.983522146	0.902006548	0.761635232	1.069177188	0.239460284	0.898061299	0.763081154	1.055189298	0.196226796	1.006101463	0.820928	1.227764461	0.966342205
rs1426485-rs1346210-rs1365362	T-G-A	0.428732359	0.993309795	1	1	1		1	1	1		1	1	1
rs1426485-rs1346210-rs1365362	C-A-T	0.352473242	0.983522146	1.100562557	0.9402335	1.281469644	0.23099038	1.020444295	0.880993226	1.182012127	0.787019765	1.078650781	0.898675811	1.289657413	0.422811649
rs1426485-rs1346210-rs1365362	T-G-T	0.218628725	0.148427513	1.312654538	1.105181101	1.558307422	0.001982265	1.278630305	1.086598263	1.498782934	0.0032116	1.027469109	0.843898558	1.245953085	0.790601733
rs1346210-rs1365362-rs10272263	A-T-C	0.352439942	0.983522146	1.101751829	0.940009283	1.281585775	0.224978551	1.021302468	0.881712559	1.182130641	0.78065539	1.078638866	0.898671472	1.289590433	0.422408673
rs1346210-rs1365362-rs10272263	G-T-C	0.218578926	0.148427513	1.311621262	1.10294231	1.558538504	0.001999119	1.276890449	1.083710413	1.49732799	0.00326322	1.027298752	0.843425784	1.245962604	0.789770452
rs1346210-rs1365362-rs10272263	G-A-G	0.428869969	0.148427513	1	1	1		1	1	1		1	1	1
rs1365362-rs10272263-rs10243097	T-C-A	0.571951023	0.148427513	1	1	1		1	1	1		1	1	1
rs1365362-rs10272263-rs10243097	A-G-G	0.428048977	0.148427513	0.854832705	0.736910975	0.98509468	0.031927014	0.892106984	0.780723663	1.020762313	0.091455374	0.957647227	0.800934545	1.137530348	0.618037635
rs10272263-rs10243097-rs13438591	C-A-A	0.352263813	0.148427513	1.101239875	0.940711836	1.282060148	0.227734157	1.020035059	0.880722596	1.181763516	0.790919857	1.079649273	0.899528126	1.290853806	0.416831492
rs10272263-rs10243097-rs13438591	C-A-G	0.218883156	0.148427513	1.311978354	1.104665694	1.557497961	0.002016127	1.277324717	1.085554602	1.497138743	0.003355366	1.028050807	0.844239273	1.246456677	0.786883692
rs10272263-rs10243097-rs13438591	G-G-G	0.428688528	0.991771861	1	1	1		1	1	1		1	1	1
rs10243097-rs13438591-rs9640899	A-A-G	0.352548798	0.148427513	1.103494882	0.942116956	1.28488037	0.218194002	1.011258164	0.872932169	1.171936954	0.880904675	1.091335012	0.908755432	1.305390465	0.35494745
rs10243097-rs13438591-rs9640899	A-G-G	0.21916777	0.991771861	1.315788705	1.107559632	1.562303773	0.00184036	1.270093822	1.079310565	1.488799192	0.004201541	1.036943961	0.8512003	1.257375522	0.720786811
rs10243097-rs13438591-rs9640899	G-G-T	0.42813369	0.166660068	1	1	1		1	1	1		1	1	1
rs13438591-rs9640899-rs7789574	A-G-C	0.352260465	0.991771861	1.099888504	0.939235326	1.280313119	0.233611069	1.017182732	0.878236361	1.178447032	0.819841376	1.081377638	0.900708918	1.293210316	0.407138765
rs13438591-rs9640899-rs7789574	G-G-C	0.220094143	0.166660068	1.306033312	1.099762324	1.550074285	0.002383795	1.266754856	1.076599393	1.484596743	0.004585724	1.031951847	0.847367103	1.251115681	0.757698875
rs13438591-rs9640899-rs7789574	G-T-T	0.42748092	0.166660068	1	1	1		1	1	1		1	1	1
rs9640899-rs7789574-rs995383	G-C-C	0.469905382	0.166660068	1	1	1		1	1	1		1	1	1
rs9640899-rs7789574-rs995383	T-T-C	0.427606871	0.166660068	0.900574248	0.776095808	1.040382811	0.160880737	0.922652216	0.805588648	1.057629943	0.245272674	0.975716248	0.821775109	1.157753205	0.77975077
rs9640899-rs7789574-rs995383	G-C-T	0.10237775	0.190494452	1.356424559	1.100536949	1.67023441	0.004330809	1.13820272	0.923909222	1.401860456	0.224514983	1.192734754	0.94327428	1.501584913	0.141452107
rs7789574-rs995383-rs7789711	C-C-C	0.469828559	0.166660068	1	1	1		1	1	1		1	1	1
rs7789574-rs995383-rs7789711	C-T-C	0.102352052	0.190494452	1.355706413	1.098051571	1.661939139	0.004190857	1.140092907	0.922631219	1.401472743	0.224925566	1.18839541	0.940220505	1.503218141	0.143753715
rs7789574-rs995383-rs7789711	T-C-T	0.427768793	0.166660068	0.898064252	0.775842031	1.04225561	0.153632794	0.924059557	0.807442644	1.055901488	0.25468548	0.971756852	0.818707028	1.153017873	0.751141076
rs995383-rs7789711-rs995384	T-C-A	0.101683335	0.190494452	1.348624093	1.091766842	1.664634946	0.005056662	1.141349869	0.921724656	1.403635708	0.224521483	1.181724928	0.941418552	1.495308312	0.149515038
rs995383-rs7789711-rs995384	C-T-A	0.428672958	0.166660068	0.897977076	0.773419121	1.039362552	0.152766264	0.918979463	0.800403781	1.049732862	0.220765227	0.97635311	0.821048874	1.16663402	0.784049529
rs995383-rs7789711-rs995384	C-C-G	0.469272952	0.914363446	1	1	1		1	1	1		1	1	1
rs7789711-rs995384-rs7790457	C-A-A	0.101432244	0.166660068	1.348343886	1.091732872	1.663899397	0.00504819	1.140729049	0.921309059	1.402924159	0.226386043	1.182200797	0.941778708	1.49535959	0.148311104
rs7789711-rs995384-rs7790457	T-A-A	0.428428173	0.914363446	0.897569721	0.773107215	1.038567791	0.150556228	0.918173193	0.799785154	1.04885098	0.215408704	0.976784987	0.82170715	1.166652506	0.787101522
rs7789711-rs995384-rs7790457	C-G-G	0.469772313	0.914363446	1	1	1		1	1	1		1	1	1
rs995384-rs7790457-rs60271435	A-A-C	0.101651633	0.914363446	1.348590113	1.091727699	1.664588214	0.005063339	1.14136601	0.921735202	1.403646203	0.224513302	1.181683604	0.9414206	1.495200796	0.149603549
rs995384-rs7790457-rs60271435	A-A-T	0.428854104	0.914363446	0.897240357	0.772787493	1.038514624	0.149716117	0.918372961	0.799880802	1.04905499	0.21716971	0.976209886	0.820916134	1.166464963	0.782815052
rs995384-rs7790457-rs60271435	G-G-T	0.469122231	0.190494452	1	1	1		1	1	1		1	1	1
rs7790457-rs60271435-rs73460854	A-C-A	0.102119099	0.914363446	1.33628854	1.081888278	1.649411279	0.006583477	1.138505331	0.919695035	1.400351476	0.232126904	1.173650494	0.934435263	1.484999474	0.166836514
rs7790457-rs60271435-rs73460854	A-T-G	0.42821909	0.190494452	0.898959066	0.774136595	1.040309615	0.15689952	0.921268764	0.8024222	1.052184376	0.23507902	0.974923893	0.819983092	1.164708662	0.770674326
rs7790457-rs60271435-rs73460854	G-T-G	0.469301862	0.226346352	1	1	1		1	1	1		1	1	1
rs60271435-rs73460854-rs1019680	T-G-C	0.427827263	0.190494452	0.900477839	0.775099462	1.040481594	0.15765601	0.925456713	0.807954302	1.060387286	0.265898507	0.972418201	0.8190255	1.154112006	0.74922277
rs60271435-rs73460854-rs1019680	C-A-T	0.102094368	0.226346352	1.339165361	1.084883504	1.656616581	0.006448106	1.138168019	0.922777007	1.405670744	0.2225528	1.178326011	0.931121661	1.484369588	0.174397038
rs60271435-rs73460854-rs1019680	T-G-T	0.470041676	0.160345313	1	1	1		1	1	1		1	1	1
rs73460854-rs1019680-rs759908	A-T-A	0.102074556	0.226346352	1.334482197	1.083369885	1.651115802	0.006724403	1.130971417	0.920146139	1.402722417	0.23998986	1.179030887	0.934157639	1.491007032	0.165869414
rs73460854-rs1019680-rs759908	G-T-A	0.470199483	0.160345313	1	1	1		1	1	1		1	1	1
rs73460854-rs1019680-rs759908	G-C-C	0.427439627	0.160345313	0.897000741	0.774986305	1.040935039	0.146482007	0.924799717	0.807948239	1.060715448	0.263169327	0.969190238	0.811879021	1.153246689	0.736688082
rs1019680-rs759908-rs116991457	T-A-A	0.483950525	0.160345313	1	1	1		1	1	1		1	1	1
rs1019680-rs759908-rs116991457	C-C-A	0.425943285	0.160345313	0.848662132	0.730364219	0.97982447	0.026462606	0.918039702	0.79951406	1.049356736	0.217193187	0.924916196	0.776787191	1.102713229	0.374586348
rs1019680-rs759908-rs116991457	T-A-G	0.089811651	0.096583837	0.845616544	0.664102415	1.075675081	0.16798543	1.187744864	0.952016822	1.474561604	0.12490483	0.711935153	0.549427887	0.927418724	0.01057445
rs759908-rs116991457-rs1426471	A-A-C	0.353832012	0.160345313	1.093719491	0.939551349	1.274356877	0.245870603	1.011392888	0.871580215	1.172794197	0.875439144	1.081657961	0.902802783	1.295446404	0.400503873
rs759908-rs116991457-rs1426471	C-A-C	0.427229123	0.096583837	1	1	1		1	1	1		1	1	1
rs759908-rs116991457-rs1426471	A-G-C	0.090086678	0.560705514	1.005521417	0.790997024	1.282119817	0.959151518	1.287402442	1.033701054	1.608034877	0.023659004	0.781752191	0.600583157	1.018925338	0.066742175
rs759908-rs116991457-rs1426471	A-A-T	0.128316975		1.515101873	1.250194711	1.848628469	2.76E-05	1.262173282	1.037263305	1.53678938	0.01998159	1.200956383	0.964497313	1.492494608	0.10062933
rs116991457-rs1426471-rs62489329	A-C-C	0.353843878	0.096583837	1.096413874	0.940857206	1.27840234	0.242386767	1.014199715	0.873179916	1.175142868	0.861668044	1.080436971	0.903087255	1.294789208	0.401280517
rs116991457-rs1426471-rs62489329	G-C-C	0.090157219	0.560705514	1.009211418	0.7897686	1.281526218	0.953675835	1.286859411	1.026133034	1.610282976	0.0262473	0.782980014	0.603369685	1.024448422	0.071469057
rs116991457-rs1426471-rs62489329	A-T-C	0.128316304	0.166660068	1.518719911	1.24716264	1.844958611	2.57E-05	1.262211142	1.036740933	1.52911535	0.020056393	1.205501646	0.964938346	1.494251595	0.094199884
rs116991457-rs1426471-rs62489329	A-C-T	0.427423379		1	1	1		1	1	1		1	1	1
rs1426471-rs62489329-rs1426472	T-C-A	0.128590709	0.560705514	1.4040642	1.155218173	1.700088317	0.000567732	1.170220917	0.960524705	1.414864671	0.112777216	1.197601544	0.970849555	1.494172628	0.090320573
rs1426471-rs62489329-rs1426472	C-T-A	0.429224135	0.166660068	0.91541588	0.786558369	1.062959448	0.242580055	0.935850783	0.813250923	1.069176537	0.344853478	0.977442681	0.819615269	1.168835863	0.797547735
rs1426471-rs62489329-rs1426472	C-C-G	0.441845203	0.317954706	1	1	1		1	1	1		1	1	1
rs62489329-rs1426472-rs12533691	C-A-A	0.129585586	0.166660068	1.504655638	1.241544813	1.836680033	3.69E-05	1.257486972	1.039137404	1.525746458	0.018923696	1.197534994	0.963683785	1.485940801	0.103699312
rs62489329-rs1426472-rs12533691	T-A-A	0.42677768	0.317954706	1	1	1		1	1	1		1	1	1
rs62489329-rs1426472-rs12533691	C-G-A	0.181108713	0.921837273	1.07905321	0.891403867	1.30706727	0.432578299	1.163492216	0.972429118	1.391830299	0.094592358	0.926599683	0.74875223	1.153511399	0.494154321
rs62489329-rs1426472-rs12533691	C-G-G	0.261994676		1.050170332	0.889574248	1.241249331	0.56289949	1.021108875	0.871567319	1.197609963	0.793922624	1.027854944	0.848440548	1.247910305	0.775758805
rs1426472-rs12533691-rs1365353	A-A-A	0.426846241	0.317954706	1	1	1		1	1	1		1	1	1
rs1426472-rs12533691-rs1365353	A-A-G	0.129578123	0.921837273	1.505380872	1.236924389	1.82669758	3.71E-05	1.259088318	1.032919064	1.524886612	0.019832011	1.198170156	0.962625979	1.486117145	0.104430638
rs1426472-rs12533691-rs1365353	G-A-G	0.181415755	0.165064787	1.077705097	0.892784652	1.30265587	0.437375749	1.162340326	0.969443106	1.383219717	0.098736884	0.926435143	0.749279607	1.154072856	0.493114302
rs1426472-rs12533691-rs1365353	G-G-G	0.261807066		1.052227531	0.893378435	1.240451103	0.546517657	1.023330132	0.870650844	1.200588028	0.780186345	1.027981131	0.848570527	1.246953923	0.778139269
rs12533691-rs1365353-rs7807209	A-G-C	0.102705534	0.921837273	1.472705922	1.200186953	1.819464522	0.000296259	1.235299819	1.00125972	1.526138214	0.048467365	1.194211576	0.942100479	1.511375522	0.135469723
rs12533691-rs1365353-rs7807209	A-A-T	0.425496567	0.165064787	1	1	1		1	1	1		1	1	1
rs12533691-rs1365353-rs7807209	A-G-T	0.210274163	0.231790794	1.114321887	0.931680044	1.334138921	0.235086829	1.187257253	1.002353789	1.405778313	0.045775802	0.937923236	0.766627267	1.151478667	0.547332308
rs12533691-rs1365353-rs7807209	G-G-T	0.260878135		1.046045068	0.885502372	1.234961896	0.597682756	1.026041216	0.876685618	1.204405573	0.745717198	1.018214514	0.840296827	1.236748851	0.846159537
rs1365353-rs7807209-rs60051868	G-C-G	0.102460673	0.165064787	1.347698567	1.092255094	1.661662721	0.00499564	1.137666674	0.919423077	1.398164262	0.234010829	1.184505528	0.94465941	1.498248929	0.142282492
rs1365353-rs7807209-rs60051868	A-T-T	0.427761555	0.231790794	0.898679571	0.774041021	1.04006777	0.154994389	0.923261519	0.804158629	1.05436722	0.246401993	0.972676973	0.818023776	1.162000647	0.752497728
rs1365353-rs7807209-rs60051868	G-T-T	0.469427559	0.231790794	1	1	1		1	1	1		1	1	1
rs7807209-rs60051868-rs60284301	C-G-A	0.10203162	0.231790794	1.456563452	1.196625206	1.775465207	0.000172337	1.155239032	0.946460648	1.421463353	0.157574494	1.261280619	1.006865496	1.566377774	0.039986602
rs7807209-rs60051868-rs60284301	T-T-G	0.89796838	0.231790794	1	1	1		1	1	1		1	1	1
rs60051868-rs60284301-rs73460866	T-G-G	0.898000751	0.231790794	1	1	1		1	1	1		1	1	1
rs60051868-rs60284301-rs73460866	G-A-T	0.101999249	0.231790794	1.454914368	1.193588638	1.770959766	0.000184748	1.159724666	0.9425211	1.415546657	0.156027044	1.254089035	1.009819103	1.570972688	0.042165313
rs60284301-rs73460866-rs10464717	G-G-A	0.427849586	0.231790794	0.899980086	0.775097841	1.040044286	0.155749283	0.921942524	0.80502576	1.056074974	0.241773802	0.975899017	0.82216659	1.157604325	0.778829841
rs60284301-rs73460866-rs10464717	G-G-C	0.469563451	0.231790794	1	1	1		1	1	1		1	1	1
rs60284301-rs73460866-rs10464717	A-T-C	0.102516251	0.166660068	1.34942723	1.094448126	1.667959958	0.005015249	1.133385373	0.919306542	1.398125917	0.236634855	1.192035256	0.942835342	1.5007008	0.143655527
rs73460866-rs10464717-rs116868553	G-A-A	0.426971402	0.231790794	1	1	1		1	1	1		1	1	1
rs73460866-rs10464717-rs116868553	G-C-A	0.37961358	0.166660068	1.126910489	0.96752587	1.312978935	0.12626536	1.040547346	0.898204444	1.20037819	0.603710513	1.083022014	0.905974032	1.295326917	0.382710326
rs73460866-rs10464717-rs116868553	T-C-A	0.102688053	0.096583837	1.487576744	1.203646573	1.835317048	0.000219761	1.234416971	0.9948712	1.522731087	0.052661704	1.208115676	0.953289156	1.532318338	0.116743907
rs73460866-rs10464717-rs116868553	G-C-T	0.090234782		1.003071797	0.785200878	1.272475706	0.992314127	1.288117044	1.031034494	1.616480414	0.025203032	0.776473849	0.598214985	1.015503861	0.06099444
rs10464717-rs116868553-rs12530593	A-A-C	0.427932584	0.166660068	1	1	1		1	1	1		1	1	1
rs10464717-rs116868553-rs12530593	C-A-C	0.129379091	0.096583837	1.518624061	1.249746954	1.8441607	2.42E-05	1.24867596	1.02701257	1.516608923	0.024080045	1.214594593	0.979708384	1.512360856	0.078105088
rs10464717-rs116868553-rs12530593	C-T-C	0.090096338	0.974374313	1.007072932	0.787406608	1.286562777	0.954071543	1.292103332	1.034163636	1.607493122	0.023706663	0.780606095	0.598116368	1.01864754	0.06617406
rs10464717-rs116868553-rs12530593	C-A-T	0.352297746		1.100333217	0.943391176	1.281767945	0.223915064	1.022196357	0.881463254	1.187487069	0.775987096	1.074299096	0.898697961	1.28823938	0.42662585
rs116868553-rs12530593-rs13221729	A-C-A	0.427932584	0.096583837	1	1	1		1	1	1		1	1	1
rs116868553-rs12530593-rs13221729	A-C-G	0.129379091	0.974374313	1.518624061	1.249746954	1.8441607	2.42E-05	1.24867596	1.02701257	1.516608923	0.024080045	1.214594593	0.979708384	1.512360856	0.078105088
rs116868553-rs12530593-rs13221729	T-C-G	0.090096338	0.166660068	1.007072932	0.787406608	1.286562777	0.954071543	1.292103332	1.034163636	1.607493122	0.023706663	0.780606095	0.598116368	1.01864754	0.06617406
rs116868553-rs12530593-rs13221729	A-T-G	0.352297746		1.100333217	0.943391176	1.281767945	0.223915064	1.022196357	0.881463254	1.187487069	0.775987096	1.074299096	0.898697961	1.28823938	0.42662585
rs12530593-rs13221729-rs56134002	C-G-A	0.102286959	0.974374313	1.475152304	1.198548554	1.831763238	0.000311956	1.238188976	1.003115941	1.531802049	0.043861725	1.192287417	0.941961638	1.51232306	0.141435828
rs12530593-rs13221729-rs56134002	C-A-C	0.427284384	0.166660068	1	1	1		1	1	1		1	1	1
rs12530593-rs13221729-rs56134002	C-G-C	0.117933949	0.214630661	1.118208978	0.901034715	1.391694566	0.31096886	1.305889188	1.07316475	1.5968428	0.008062607	0.855591536	0.676683225	1.090680862	0.200197312
rs12530593-rs13221729-rs56134002	T-G-C	0.352164397		1.093732917	0.937593305	1.280062474	0.255506932	1.026331511	0.885296233	1.186734126	0.727486005	1.066078075	0.890676672	1.275458992	0.489246613
rs13221729-rs56134002-rs28541749	G-A-C	0.101927111	0.166660068	1.337917655	1.082494048	1.647544899	0.006100636	1.142748884	0.924419361	1.397491013	0.219778934	1.173709496	0.932701228	1.479372886	0.172254796
rs13221729-rs56134002-rs28541749	A-C-C	0.267656255	0.214630661	0.934505264	0.795095721	1.099800573	0.414160601	0.929084747	0.793689976	1.086239689	0.352068003	1.005123074	0.832840506	1.213719843	0.950335346
rs13221729-rs56134002-rs28541749	G-C-C	0.46942565	0.803963569	1	1	1		1	1	1		1	1	1
rs13221729-rs56134002-rs28541749	A-C-T	0.160520508		0.862461529	0.710826401	1.044137181	0.133591801	0.86720097	0.716828911	1.044571847	0.137790107	0.994343584	0.796839679	1.245789038	0.964121399
rs56134002-rs28541749-rs117376549	C-C-A	0.089877156	0.214630661	0.932591772	0.735984406	1.182719113	0.559925724	1.238768363	0.996126049	1.534315979	0.05028152	0.751256944	0.588421072	0.975897442	0.031530412
rs56134002-rs28541749-rs117376549	A-C-G	0.101544365	0.803963569	1.395929884	1.133915442	1.704460463	0.001293119	1.181093315	0.962678458	1.449059824	0.109870992	1.179805286	0.943374372	1.474689432	0.147434961
rs56134002-rs28541749-rs117376549	C-C-G	0.648789306	0.096583837	1	1	1		1	1	1		1	1	1
rs56134002-rs28541749-rs117376549	C-T-G	0.159424092		0.895185547	0.741038669	1.075339823	0.239336112	0.907584268	0.754416981	1.091092234	0.295215191	0.986563108	0.79016797	1.225475375	0.895849394
rs28541749-rs117376549-rs116995260	C-A-C	0.089609522	0.803963569	0.883360949	0.695755878	1.120640135	0.305073679	1.189908815	0.96143975	1.463258734	0.101444422	0.742167594	0.576337565	0.958696901	0.021688521
rs28541749-rs117376549-rs116995260	C-G-C	0.675589536	0.096583837	1	1	1		1	1	1		1	1	1
rs28541749-rs117376549-rs116995260	T-G-C	0.159770845	0.452017585	0.829050389	0.685224714	0.999136399	0.049261603	0.872909872	0.72455858	1.043043155	0.142420425	0.949755715	0.761684539	1.18729322	0.651539297
rs28541749-rs117376549-rs116995260	C-G-T	0.074755409		0.878935543	0.680651464	1.131088322	0.31858013	0.823473527	0.637097065	1.066199606	0.135042584	1.068438223	0.788048265	1.427618449	0.66925334
rs117376549-rs116995260-rs1834615	G-C-A	0.425477423	0.096583837	0.827978449	0.712353438	0.957666067	0.012061419	0.893079353	0.775698484	1.025787638	0.116376386	0.926961307	0.776650854	1.105069706	0.393975707
rs117376549-rs116995260-rs1834615	A-C-C	0.090037073	0.452017585	0.824434304	0.644693463	1.052359439	0.118574232	1.152793109	0.923711823	1.429527519	0.20269268	0.71473308	0.549192921	0.927288652	0.011996059
rs117376549-rs116995260-rs1834615	G-C-C	0.40970316	0.161907474	1	1	1		1	1	1		1	1	1
rs117376549-rs116995260-rs1834615	G-T-C	0.074504644		0.841965547	0.642342772	1.091551512	0.189949575	0.805364411	0.618797491	1.041335562	0.104896977	1.045271453	0.766832794	1.410533653	0.784592307
rs116995260-rs1834615-rs73460874	C-A-A	0.427333328	0.452017585	1	1	1		1	1	1		1	1	1
rs116995260-rs1834615-rs73460874	C-C-A	0.396382232	0.161907474	1.126899168	0.967740845	1.310685491	0.119659338	1.113910289	0.966343324	1.281566297	0.137287851	1.011214956	0.847325271	1.209356573	0.897728507
rs116995260-rs1834615-rs73460874	T-C-A	0.074385809	0.214630661	1.046046939	0.800890805	1.35321596	0.742106632	0.892744727	0.683190869	1.161786023	0.397385257	1.171121503	0.863281236	1.578910704	0.314416078
rs116995260-rs1834615-rs73460874	C-C-T	0.101408773		1.512418475	1.224264189	1.862366085	0.000115174	1.22238527	0.986575253	1.510773389	0.065314966	1.23769628	0.978278074	1.557005094	0.076960208
rs1834615-rs73460874-rs73460877	A-A-C	0.427648269	0.161907474	0.899343424	0.77428842	1.038851867	0.151973517	0.922521477	0.805529385	1.056488963	0.24513955	0.974384194	0.821020586	1.155764411	0.765866947
rs1834615-rs73460874-rs73460877	C-A-C	0.470188447	0.214630661	1	1	1		1	1	1		1	1	1
rs1834615-rs73460874-rs73460877	C-T-T	0.102112393	0.214630661	1.34073525	1.086776919	1.657776718	0.006092685	1.131938224	0.918009833	1.3975387	0.242069828	1.185980004	0.937562099	1.493994657	0.157160076
rs73460874-rs73460877-rs7809199	T-T-A	0.10163347	0.214630661	1.447951395	1.18888072	1.766055102	0.000228166	1.153620203	0.944625633	1.41999046	0.162818743	1.255623474	1.001788653	1.560261114	0.044726984
rs73460874-rs73460877-rs7809199	A-C-G	0.89836653	0.214630661	1	1	1		1	1	1		1	1	1
rs73460877-rs7809199-rs1820462	T-A-C	0.102181005	0.214630661	1.434685301	1.167101092	1.769690511	0.000579657	1.15863453	0.942797855	1.432503435	0.157358832	1.237325077	0.98351069	1.558147551	0.068899252
rs73460877-rs7809199-rs1820462	C-G-C	0.544631536	0.214630661	1	1	1		1	1	1		1	1	1
rs73460877-rs7809199-rs1820462	C-G-T	0.352928525	0.975933769	1.040578651	0.898109516	1.208999543	0.602763255	0.977331806	0.849743442	1.122113072	0.742859377	1.063822816	0.888712077	1.269334726	0.482203741
rs7809199-rs1820462-rs145221943	A-C-C	0.101959467	0.214630661	1.4439664	1.169524204	1.782747436	0.000658134	1.205685134	0.975308773	1.481901932	0.080649096	1.198147011	0.948147215	1.515947052	0.127922906
rs7809199-rs1820462-rs145221943	G-C-C	0.454203913	0.975933769	1	1	1		1	1	1		1	1	1
rs7809199-rs1820462-rs145221943	G-T-C	0.353031726	0.096583837	1.04314953	0.894949177	1.217153087	0.585553097	1.010405457	0.87041393	1.165273974	0.905100639	1.033890394	0.86463079	1.23870793	0.718210461
rs7809199-rs1820462-rs145221943	G-C-T	0.090426929		0.957110283	0.750443879	1.218489881	0.719599445	1.268690905	1.015650826	1.575350068	0.035033918	0.754447746	0.581484397	0.981541547	0.035587154
rs1820462-rs145221943-rs10237218	C-C-C	0.129616864	0.975933769	1.507356317	1.240035707	1.829615355	3.93E-05	1.250550362	1.030193338	1.521034978	0.02432239	1.206577549	0.968160264	1.501242113	0.089480375
rs1820462-rs145221943-rs10237218	T-C-C	0.351931448	0.096583837	1.103293845	0.945484405	1.286039953	0.205853454	1.018373444	0.877616194	1.178456944	0.804427507	1.083109252	0.902986912	1.300346084	0.38998317
rs1820462-rs145221943-rs10237218	C-T-C	0.090173221	0.174812364	1.009485611	0.791213043	1.287714872	0.948519261	1.285672849	1.028048797	1.613301244	0.026382376	0.782936528	0.601407654	1.023366854	0.069936176
rs1820462-rs145221943-rs10237218	C-C-T	0.427963365		1	1	1		1	1	1		1	1	1
rs145221943-rs10237218-rs10270360	C-C-A	0.129559397	0.096583837	1.508947355	1.24128282	1.837029841	4.31E-05	1.252161471	1.029066185	1.514409692	0.023443235	1.207841734	0.970318571	1.498416699	0.093267743
rs145221943-rs10237218-rs10270360	T-C-A	0.090234575	0.174812364	1.00774898	0.789269351	1.281654854	0.953389747	1.286712038	1.023788865	1.600837675	0.027155159	0.782886218	0.602539215	1.026933369	0.069095391
rs145221943-rs10237218-rs10270360	C-T-A	0.42803365	0.99907421	1	1	1		1	1	1		1	1	1
rs145221943-rs10237218-rs10270360	C-C-G	0.351793337		1.104190287	0.94810859	1.287554575	0.205156544	1.019608522	0.880455694	1.178001187	0.788845293	1.08175887	0.901538513	1.294778481	0.395452503
rs10237218-rs10270360-rs730694	C-A-C	0.090183805	0.174812364	1.006167504	0.785201575	1.287449012	0.964017418	1.29161585	1.033919037	1.606952579	0.023077644	0.78054619	0.59355399	1.012944279	0.063728118
rs10237218-rs10270360-rs730694	C-G-C	0.352180522	0.99907421	1.101350181	0.941349372	1.282055585	0.225947135	1.01848422	0.877702399	1.179522768	0.819728776	1.082556397	0.900856411	1.298096346	0.397052149
rs10237218-rs10270360-rs730694	C-A-T	0.129301067	0.288913328	1.511035853	1.239660292	1.834013403	3.50E-05	1.249050301	1.032208399	1.516905616	0.023758631	1.206724554	0.970048987	1.502011249	0.089699387
rs10237218-rs10270360-rs730694	T-A-T	0.427855941		1	1	1		1	1	1		1	1	1
rs10270360-rs730694-rs79580466	G-C-A	0.352585607	0.99907421	0.968147618	0.837721487	1.124830008	0.678642755	0.974928254	0.850287282	1.126902395	0.734391088	0.992750337	0.836049739	1.181728951	0.9381748
rs10270360-rs730694-rs79580466	A-T-A	0.556745069	0.288913328	1	1	1		1	1	1		1	1	1
rs10270360-rs730694-rs79580466	A-C-T	0.090540454	0.096583837	0.88306591	0.695311864	1.123211039	0.308056897	1.227252827	0.988427832	1.526804003	0.060827463	0.720890987	0.554077113	0.935085612	0.013818372
rs730694-rs79580466-rs734668	C-A-C	0.353060803	0.288913328	1.043471568	0.897628094	1.217090536	0.589450695	1.009902037	0.872163278	1.169280525	0.900178948	1.032539984	0.862669218	1.23351729	0.721798152
rs730694-rs79580466-rs734668	T-A-C	0.454186736	0.096583837	1	1	1		1	1	1		1	1	1
rs730694-rs79580466-rs734668	C-T-C	0.09042923	0.214630661	0.959995343	0.751997443	1.218347401	0.729908808	1.268659462	1.014242116	1.586476089	0.034813122	0.754200161	0.582792883	0.985041125	0.037855908
rs730694-rs79580466-rs734668	T-A-T	0.102055124		1.440714429	1.167696527	1.773897096	0.000543585	1.203648856	0.970869722	1.48425457	0.08889615	1.199426466	0.947680675	1.51175085	0.126915385
rs79580466-rs734668-rs75509477	T-C-C	0.089839432	0.096583837	0.939572989	0.747146799	1.193571593	0.613446024	1.275257128	1.036223554	1.571891866	0.020152099	0.73562397	0.575379254	0.954357636	0.019224173
rs79580466-rs734668-rs75509477	A-C-G	0.808383779	0.214630661	1	1	1		1	1	1		1	1	1
rs79580466-rs734668-rs75509477	A-T-G	0.101617619	0.096583837	1.437102029	1.182830893	1.758253926	0.000269821	1.187587869	0.969385557	1.459676569	0.099108514	1.210844558	0.974213847	1.513424922	0.092175885
rs734668-rs75509477-rs10488406	C-C-C	0.089707753	0.214630661	0.941949758	0.748051616	1.191268809	0.626756138	1.279340578	1.034271845	1.581259498	0.021416606	0.737609907	0.573267108	0.943912697	0.01805347
rs734668-rs75509477-rs10488406	C-G-C	0.807254318	0.096583837	1	1	1		1	1	1		1	1	1
rs734668-rs75509477-rs10488406	T-G-C	0.054294779	0.178405311	1.450020877	1.120483834	1.874372972	0.004397687	1.272507732	0.973497512	1.655463923	0.07358719	1.141783407	0.866630254	1.508917984	0.348994499
rs734668-rs75509477-rs10488406	T-G-T	0.048436244		1.355984735	1.026091586	1.784540311	0.029973314	1.094137265	0.817845477	1.455609383	0.540194471	1.24102612	0.908436294	1.6754976	0.174612382
rs75509477-rs10488406-rs76584190	G-C-A	0.861592258	0.096583837	1	1	1		1	1	1		1	1	1
rs75509477-rs10488406-rs76584190	G-T-A	0.048512174	0.178405311	1.323622906	1.011214974	1.736698088	0.041865722	1.067155941	0.802911092	1.4324904	0.649256478	1.242268548	0.910822409	1.677100568	0.169822158
rs75509477-rs10488406-rs76584190	C-C-T	0.089744891	0.096583837	0.91658018	0.727958221	1.157843934	0.467296461	1.254593715	1.015001341	1.546828192	0.034272082	0.732502289	0.567063964	0.938356251	0.015088363
rs10488406-rs76584190-rs9690797	C-A-G	0.35571562	0.178405311	0.983756404	0.844866789	1.141880383	0.821515407	0.987152405	0.854883141	1.135763143	0.851850363	0.996482558	0.836461396	1.191258612	0.968788403
rs10488406-rs76584190-rs9690797	C-A-T	0.504947676	0.096583837	1	1	1		1	1	1		1	1	1
rs10488406-rs76584190-rs9690797	T-A-T	0.04842925	0.892589578	1.303639037	0.982995033	1.719841779	0.061298991	1.074910357	0.798581917	1.437436944	0.633317694	1.212435166	0.89358815	1.668161004	0.220116322
rs10488406-rs76584190-rs9690797	C-T-T	0.090384533		0.910954269	0.715828465	1.162288027	0.455071677	1.227452191	0.989735635	1.523157872	0.064181598	0.743947281	0.574347338	0.967180207	0.025730537
rs13340569-rs13340618-rs73705639	A-C-C	0.794234519	0.655978522	1	1	1		1	1	1		1	1	1
rs13340569-rs13340618-rs73705639	G-G-G	0.205765481	0.655978522	0.870782199	0.734002047	1.029508494	0.104172377	0.662455241	0.556490815	0.78883847	3.30E-06	1.314662722	1.061350164	1.617039185	0.010697473
rs13340618-rs73705639-rs57624279	C-C-A	0.794234519	0.655978522	1	1	1		1	1	1		1	1	1
rs13340618-rs73705639-rs57624279	G-G-G	0.205765481	0.655978522	0.870782199	0.734002047	1.029508494	0.104172377	0.662455241	0.556490815	0.78883847	3.30E-06	1.314662722	1.061350164	1.617039185	0.010697473
rs73705639-rs57624279-rs16901379	C-A-C	0.739564677	0.655978522	1	1	1		1	1	1		1	1	1
rs73705639-rs57624279-rs16901379	C-A-T	0.054645696	0.655978522	0.957012534	0.72391432	1.274662988	0.778006171	1.089444746	0.833809825	1.424348203	0.530808074	0.879523143	0.650132867	1.199443436	0.418841096
rs73705639-rs57624279-rs16901379	G-G-T	0.20558678	0.561164318	0.880493794	0.744704862	1.03741266	0.136406407	0.654285171	0.54997199	0.77761948	1.83E-06	1.345897004	1.09370766	1.657298608	0.005353152
rs57624279-rs16901379-rs60368160	G-T-A	0.205683759	0.655978522	0.882638901	0.748760356	1.040511129	0.140884696	0.655228637	0.551915288	0.782777263	2.27E-06	1.34598379	1.094177991	1.658148923	0.005358152
rs57624279-rs16901379-rs60368160	A-C-G	0.739621455	0.561164318	1	1	1		1	1	1		1	1	1
rs57624279-rs16901379-rs60368160	A-T-G	0.054487937	0.655978522	0.962076813	0.723098836	1.273875392	0.772739686	1.083867654	0.829529475	1.417668313	0.548824733	0.886093822	0.648791722	1.201998079	0.42798211
rs16901379-rs60368160-rs56412117	C-G-A	0.739498458	0.561164318	1	1	1		1	1	1		1	1	1
rs16901379-rs60368160-rs56412117	T-G-A	0.054468677	0.655978522	0.957431893	0.723611994	1.275500184	0.779036672	1.087587338	0.833194428	1.423876005	0.535854095	0.880629775	0.6485716	1.202839591	0.420720949
rs16901379-rs60368160-rs56412117	T-A-G	0.205718759	0.655978522	0.879554046	0.744755427	1.03686967	0.129182148	0.655475177	0.549815933	0.779717192	2.23E-06	1.340272837	1.088454372	1.650170671	0.006204936
rs60368160-rs56412117-rs61063752	G-A-A	0.794234519	0.655978522	1	1	1		1	1	1		1	1	1
rs60368160-rs56412117-rs61063752	A-G-G	0.205765481	0.655978522	0.870782199	0.734002047	1.029508494	0.104172377	0.662455241	0.556490815	0.78883847	3.30E-06	1.314662722	1.061350164	1.617039185	0.010697473
rs56412117-rs61063752-rs55843304	G-G-A	0.205720289	0.655978522	0.868871228	0.734911468	1.030784047	0.104645613	0.663721945	0.557384176	0.790104829	3.61E-06	1.308904295	1.064147186	1.62130063	0.011423429
rs56412117-rs61063752-rs55843304	A-A-C	0.794279711	0.655978522	1	1	1		1	1	1		1	1	1
rs61063752-rs55843304-rs16901380	A-C-A	0.794234519	0.655978522	1	1	1		1	1	1		1	1	1
rs61063752-rs55843304-rs16901380	G-A-T	0.205765481	0.655978522	0.870782199	0.734002047	1.029508494	0.104172377	0.662455241	0.556490815	0.78883847	3.30E-06	1.314662722	1.061350164	1.617039185	0.010697473
rs55843304-rs16901380-rs72718073	A-T-A	0.092050334	0.655978522	0.992645036	0.798439021	1.239187604	0.956849592	0.670658183	0.527910829	0.858521797	0.001383117	1.481502888	1.12205971	1.941033937	0.00522294
rs55843304-rs16901380-rs72718073	C-A-G	0.79552916	0.655978522	1	1	1		1	1	1		1	1	1
rs55843304-rs16901380-rs72718073	A-T-G	0.112011349	0.871031341	0.811256281	0.652517115	1.007495665	0.05982075	0.640072261	0.514995168	0.808196027	0.000103107	1.266589447	0.967146329	1.644902065	0.080905381
rs16901380-rs72718073-rs4871699	T-A-A	0.09213315	0.655978522	0.992452437	0.791510634	1.232758118	0.941074187	0.670931247	0.52771892	0.853473074	0.00107001	1.481759228	1.127321904	1.943934631	0.005058176
rs16901380-rs72718073-rs4871699	T-G-A	0.1119052	0.871031341	0.81489564	0.653560595	1.002682952	0.05936163	0.643261247	0.512682027	0.804324186	0.000138975	1.265001838	0.967508809	1.641334898	0.081932667
rs16901380-rs72718073-rs4871699	A-G-C	0.795726586	0.655978522	1	1	1		1	1	1		1	1	1
rs72718073-rs4871699-rs4871700	G-C-A	0.795560358	0.871031341	1	1	1		1	1	1		1	1	1
rs72718073-rs4871699-rs4871700	A-A-G	0.092333499	0.655978522	0.99604664	0.794824965	1.241119522	0.95154812	0.670384158	0.525711837	0.851134029	0.00123559	1.486158273	1.127561428	1.94983411	0.004757797
rs72718073-rs4871699-rs4871700	G-A-G	0.111869818	0.655978522	0.811313858	0.651889438	1.004615113	0.058101028	0.643293099	0.511537308	0.803578746	9.85E-05	1.260000843	0.966612201	1.631848255	0.086036676
rs4871699-rs4871700-rs4871701	C-A-A	0.739472835	0.655978522	1	1	1		1	1	1		1	1	1
rs4871699-rs4871700-rs4871701	C-A-T	0.0546365	0.655978522	0.957313578	0.72339015	1.273021239	0.780180541	1.088863781	0.83215646	1.422438648	0.532962353	0.880631943	0.648937959	1.202507326	0.419048967
rs4871699-rs4871700-rs4871701	A-G-T	0.205700784	0.561164318	0.879264466	0.744796909	1.036510582	0.128188983	0.655531714	0.549653648	0.780312832	2.24E-06	1.340197395	1.088301257	1.650516829	0.00614961
rs4871700-rs4871701-rs4871702	A-A-C	0.739472835	0.655978522	1	1	1		1	1	1		1	1	1
rs4871700-rs4871701-rs4871702	A-T-C	0.0546365	0.561164318	0.957313578	0.72339015	1.273021239	0.780180541	1.088863781	0.83215646	1.422438648	0.532962353	0.880631943	0.648937959	1.202507326	0.419048967
rs4871700-rs4871701-rs4871702	G-T-T	0.205700784	0.707784061	0.879264466	0.744796909	1.036510582	0.128188983	0.655531714	0.549653648	0.780312832	2.24E-06	1.340197395	1.088301257	1.650516829	0.00614961
rs4871701-rs4871702-rs72718074	A-C-G	0.739472835	0.561164318	1	1	1		1	1	1		1	1	1
rs4871701-rs4871702-rs72718074	T-C-G	0.0546365	0.707784061	0.957313578	0.72339015	1.273021239	0.780180541	1.088863781	0.83215646	1.422438648	0.532962353	0.880631943	0.648937959	1.202507326	0.419048967
rs4871701-rs4871702-rs72718074	T-T-T	0.205700784	0.655978522	0.879264466	0.744796909	1.036510582	0.128188983	0.655531714	0.549653648	0.780312832	2.24E-06	1.340197395	1.088301257	1.650516829	0.00614961
rs4871702-rs72718074-rs4871703	T-T-C	0.205752557	0.707784061	0.870997504	0.734566692	1.030753811	0.104778729	0.662361156	0.557190544	0.791113755	3.91E-06	1.314783657	1.061327019	1.617043564	0.011075098
rs4871702-rs72718074-rs4871703	C-G-G	0.794247443	0.655978522	1	1	1		1	1	1		1	1	1
rs72718074-rs4871703-rs4871704	T-C-A	0.205752557	0.655978522	0.870997504	0.734566692	1.030753811	0.104778729	0.662361156	0.557190544	0.791113755	3.91E-06	1.314783657	1.061327019	1.617043564	0.011075098
rs72718074-rs4871703-rs4871704	G-G-G	0.794247443	0.665848428	1	1	1		1	1	1		1	1	1
rs4871703-rs4871704-rs4871705	G-G-C	0.794234519	0.665848428	1	1	1		1	1	1		1	1	1
rs4871703-rs4871704-rs4871705	C-A-T	0.205765481	0.655978522	0.870782199	0.734002047	1.029508494	0.104172377	0.662455241	0.556490815	0.78883847	3.30E-06	1.314662722	1.061350164	1.617039185	0.010697473
rs4871704-rs4871705-rs4871706	G-C-C	0.794234519	0.655978522	1	1	1		1	1	1		1	1	1
rs4871704-rs4871705-rs4871706	A-T-G	0.205765481	0.655978522	0.870782199	0.734002047	1.029508494	0.104172377	0.662455241	0.556490815	0.78883847	3.30E-06	1.314662722	1.061350164	1.617039185	0.010697473
rs4871705-rs4871706-rs4871707	T-G-C	0.205720289	0.655978522	0.868871228	0.734911468	1.030784047	0.104645613	0.663721945	0.557384176	0.790104829	3.61E-06	1.308904295	1.064147186	1.62130063	0.011423429
rs4871705-rs4871706-rs4871707	C-C-T	0.794279711	0.655978522	1	1	1		1	1	1		1	1	1
rs4871706-rs4871707-rs72718075	C-T-C	0.794234519	0.655978522	1	1	1		1	1	1		1	1	1
rs4871706-rs4871707-rs72718075	G-C-G	0.205765481	0.655978522	0.870782199	0.734002047	1.029508494	0.104172377	0.662455241	0.556490815	0.78883847	3.30E-06	1.314662722	1.061350164	1.617039185	0.010697473
rs4871707-rs72718075-rs72718076	C-G-G	0.205752557	0.655978522	0.870997504	0.734566692	1.030753811	0.104778729	0.662361156	0.557190544	0.791113755	3.91E-06	1.314783657	1.061327019	1.617043564	0.011075098
rs4871707-rs72718075-rs72718076	T-C-T	0.794247443	0.635899702	1	1	1		1	1	1		1	1	1
rs72718075-rs72718076-rs7817842	G-G-G	0.205692675	0.635899702	0.879182868	0.741982581	1.036552394	0.127741194	0.655432325	0.548338112	0.778870366	2.21E-06	1.340494666	1.087796654	1.649939801	0.006217255
rs72718075-rs72718076-rs7817842	C-T-G	0.054562033	0.655978522	0.958446313	0.721563913	1.268750452	0.767054978	1.08918396	0.829165669	1.420491666	0.542365531	0.880667951	0.649725314	1.197318622	0.417458117
rs72718075-rs72718076-rs7817842	C-T-T	0.739553771	0.561164318	1	1	1		1	1	1		1	1	1
rs72718076-rs7817842-rs150770854	G-G-A	0.205692675	0.655978522	0.879182868	0.741982581	1.036552394	0.127741194	0.655432325	0.548338112	0.778870366	2.21E-06	1.340494666	1.087796654	1.649939801	0.006217255
rs72718076-rs7817842-rs150770854	T-G-G	0.054562033	0.561164318	0.958446313	0.721563913	1.268750452	0.767054978	1.08918396	0.829165669	1.420491666	0.542365531	0.880667951	0.649725314	1.197318622	0.417458117
rs72718076-rs7817842-rs150770854	T-T-G	0.739553771	0.655978522	1	1	1		1	1	1		1	1	1
rs7817842-rs150770854-rs117382394	G-A-C	0.205510232	0.561164318	0.897578934	0.759650581	1.059984469	0.206673179	0.646417547	0.540751605	0.770961452	1.31E-06	1.387725233	1.126326161	1.718728023	0.002250237
rs7817842-rs150770854-rs117382394	G-G-C	0.054337628	0.655978522	0.98983794	0.739568838	1.315892089	0.926409397	1.069378044	0.817291871	1.390141635	0.626507661	0.927780457	0.677307735	1.250072554	0.610117251
rs7817842-rs150770854-rs117382394	T-G-C	0.661763476	0.935226965	1	1	1		1	1	1		1	1	1
rs7817842-rs150770854-rs117382394	T-G-T	0.07812178		1.176845925	0.929797125	1.490005145	0.171679492	0.842393199	0.657948185	1.076999613	0.171750452	1.393931612	1.063289245	1.827084537	0.014954925
rs150770854-rs117382394-rs142755680	A-C-A	0.205475051	0.655978522	0.88965109	0.752044416	1.049206817	0.164906038	0.652161942	0.545749681	0.777733686	1.76E-06	1.363317958	1.105113468	1.676949128	0.003913312
rs150770854-rs117382394-rs142755680	G-C-C	0.716394822	0.935226965	1	1	1		1	1	1		1	1	1
rs150770854-rs117382394-rs142755680	G-T-C	0.077862699	0.655978522	1.180170707	0.929874683	1.48405538	0.162753185	0.841705962	0.660107948	1.072407252	0.161763009	1.401571408	1.072186981	1.822825286	0.013879326
rs117382394-rs142755680-rs72718078	C-A-C	0.205475051	0.935226965	0.88965109	0.752044416	1.049206817	0.164906038	0.652161942	0.545749681	0.777733686	1.76E-06	1.363317958	1.105113468	1.676949128	0.003913312
rs117382394-rs142755680-rs72718078	C-C-G	0.716394822	0.655978522	1	1	1		1	1	1		1	1	1
rs117382394-rs142755680-rs72718078	T-C-G	0.077862699	0.655978522	1.180170707	0.929874683	1.48405538	0.162753185	0.841705962	0.660107948	1.072407252	0.161763009	1.401571408	1.072186981	1.822825286	0.013879326
rs142755680-rs72718078-rs115720801	A-C-A	0.205752557	0.655978522	0.870997504	0.734566692	1.030753811	0.104778729	0.662361156	0.557190544	0.791113755	3.91E-06	1.314783657	1.061327019	1.617043564	0.011075098
rs142755680-rs72718078-rs115720801	C-G-G	0.794247443	0.655978522	1	1	1		1	1	1		1	1	1
rs72718078-rs115720801-rs72718079	C-A-A	0.205752557	0.655978522	0.870997504	0.734566692	1.030753811	0.104778729	0.662361156	0.557190544	0.791113755	3.91E-06	1.314783657	1.061327019	1.617043564	0.011075098
rs72718078-rs115720801-rs72718079	G-G-G	0.794247443	0.655978522	1	1	1		1	1	1		1	1	1
rs115720801-rs72718079-rs2142212	G-G-A	0.794234519	0.655978522	1	1	1		1	1	1		1	1	1
rs115720801-rs72718079-rs2142212	A-A-G	0.205765481	0.655978522	0.870782199	0.734002047	1.029508494	0.104172377	0.662455241	0.556490815	0.78883847	3.30E-06	1.314662722	1.061350164	1.617039185	0.010697473
rs72718079-rs2142212-rs2142211	G-A-A	0.794234519	0.655978522	1	1	1		1	1	1		1	1	1
rs72718079-rs2142212-rs2142211	A-G-G	0.205765481	0.655978522	0.870782199	0.734002047	1.029508494	0.104172377	0.662455241	0.556490815	0.78883847	3.30E-06	1.314662722	1.061350164	1.617039185	0.010697473
rs2142212-rs2142211-rs2142210	A-A-C	0.794234519	0.655978522	1	1	1		1	1	1		1	1	1
rs2142212-rs2142211-rs2142210	G-G-T	0.205765481	0.655978522	0.870782199	0.734002047	1.029508494	0.104172377	0.662455241	0.556490815	0.78883847	3.30E-06	1.314662722	1.061350164	1.617039185	0.010697473
rs2142211-rs2142210-rs2142209	A-C-G	0.794234519	0.655978522	1	1	1		1	1	1		1	1	1
rs2142211-rs2142210-rs2142209	G-T-T	0.205765481	0.655978522	0.870782199	0.734002047	1.029508494	0.104172377	0.662455241	0.556490815	0.78883847	3.30E-06	1.314662722	1.061350164	1.617039185	0.010697473
rs2142210-rs2142209-rs76904121	C-G-A	0.794642074	0.655978522	1	1	1		1	1	1		1	1	1
rs2142210-rs2142209-rs76904121	T-T-A	0.147472827	0.655978522	0.871486251	0.724306456	1.053128406	0.154834393	0.664921962	0.547280209	0.809003723	4.99E-05	1.310889908	1.036189979	1.654942814	0.024114493
rs2142210-rs2142209-rs76904121	T-T-G	0.057699647	0.584669887	0.874706181	0.655053933	1.158131365	0.341446086	0.675803515	0.498481192	0.910441252	0.010112357	1.293093465	0.916917288	1.811654342	0.144696156
rs2142209-rs76904121-rs72718081	G-A-A	0.794677946	0.655978522	1	1	1		1	1	1		1	1	1
rs2142209-rs76904121-rs72718081	T-A-T	0.147419641	0.584669887	0.87047314	0.71798581	1.046612728	0.150810429	0.663874785	0.54277462	0.806870681	4.74E-05	1.311351764	1.036242419	1.652994536	0.024824847
rs2142209-rs76904121-rs72718081	T-G-T	0.057636293	0.655978522	0.873810827	0.653373599	1.159774149	0.341363257	0.676107725	0.49857189	0.910564292	0.010206641	1.294685052	0.913659186	1.819979377	0.142932068
rs76904121-rs72718081-rs79889630	A-T-C	0.14751672	0.584669887	0.870151421	0.718429091	1.046794187	0.149847839	0.66372742	0.542939128	0.806968325	4.85E-05	1.311300557	1.037046885	1.653417252	0.025259755
rs76904121-rs72718081-rs79889630	G-T-C	0.057516503	0.655978522	0.873401885	0.655734613	1.158738932	0.343885921	0.674993383	0.500443426	0.913308157	0.010213849	1.293042144	0.910834402	1.820235666	0.143234646
rs76904121-rs72718081-rs79889630	A-A-T	0.794760363	0.655978522	1	1	1		1	1	1		1	1	1
rs72718081-rs79889630-rs72718082	T-C-A	0.205720289	0.655978522	0.868871228	0.734911468	1.030784047	0.104645613	0.663721945	0.557384176	0.790104829	3.61E-06	1.308904295	1.064147186	1.62130063	0.011423429
rs72718081-rs79889630-rs72718082	A-T-G	0.794279711	0.655978522	1	1	1		1	1	1		1	1	1
rs79889630-rs72718082-rs78358875	C-A-G	0.205752557	0.655978522	0.870997504	0.734566692	1.030753811	0.104778729	0.662361156	0.557190544	0.791113755	3.91E-06	1.314783657	1.061327019	1.617043564	0.011075098
rs79889630-rs72718082-rs78358875	T-G-T	0.794247443	0.655978522	1	1	1		1	1	1		1	1	1
rs72718082-rs78358875-rs72718083	A-G-C	0.205752557	0.655978522	0.870997504	0.734566692	1.030753811	0.104778729	0.662361156	0.557190544	0.791113755	3.91E-06	1.314783657	1.061327019	1.617043564	0.011075098
rs72718082-rs78358875-rs72718083	G-T-T	0.794247443	0.655978522	1	1	1		1	1	1		1	1	1
rs78358875-rs72718083-rs143207285	T-T-C	0.794234519	0.655978522	1	1	1		1	1	1		1	1	1
rs78358875-rs72718083-rs143207285	G-C-G	0.205765481	0.655978522	0.870782199	0.734002047	1.029508494	0.104172377	0.662455241	0.556490815	0.78883847	3.30E-06	1.314662722	1.061350164	1.617039185	0.010697473
rs72718083-rs143207285-rs116382365	C-G-A	0.205752557	0.655978522	0.870997504	0.734566692	1.030753811	0.104778729	0.662361156	0.557190544	0.791113755	3.91E-06	1.314783657	1.061327019	1.617043564	0.011075098
rs72718083-rs143207285-rs116382365	T-C-G	0.794247443	0.655978522	1	1	1		1	1	1		1	1	1
rs143207285-rs116382365-rs115628555	G-A-C	0.205720289	0.655978522	0.868871228	0.734911468	1.030784047	0.104645613	0.663721945	0.557384176	0.790104829	3.61E-06	1.308904295	1.064147186	1.62130063	0.011423429
rs143207285-rs116382365-rs115628555	C-G-T	0.794279711	0.655978522	1	1	1		1	1	1		1	1	1
rs116382365-rs115628555-rs10086436	A-C-G	0.205692675	0.655978522	0.879182868	0.741982581	1.036552394	0.127741194	0.655432325	0.548338112	0.778870366	2.21E-06	1.340494666	1.087796654	1.649939801	0.006217255
rs116382365-rs115628555-rs10086436	G-T-G	0.054562033	0.655978522	0.958446313	0.721563913	1.268750452	0.767054978	1.08918396	0.829165669	1.420491666	0.542365531	0.880667951	0.649725314	1.197318622	0.417458117
rs116382365-rs115628555-rs10086436	G-T-T	0.739553771	0.561164318	1	1	1		1	1	1		1	1	1
rs115628555-rs10086436-rs16901386	T-G-A	0.054522504	0.655978522	0.960583714	0.725849491	1.27896522	0.784158062	1.082977847	0.831176365	1.421852727	0.542819008	0.885982204	0.651491848	1.197462967	0.43066526
rs115628555-rs10086436-rs16901386	T-T-A	0.739528806	0.561164318	1	1	1		1	1	1		1	1	1
rs115628555-rs10086436-rs16901386	C-G-G	0.205750513	0.655978522	0.8794812	0.744670166	1.035322984	0.128825859	0.655239094	0.549656055	0.779321131	2.22E-06	1.340821157	1.088307113	1.649177799	0.006292839
rs10086436-rs16901386-rs143244007	G-G-A	0.205692675	0.561164318	0.879182868	0.741982581	1.036552394	0.127741194	0.655432325	0.548338112	0.778870366	2.21E-06	1.340494666	1.087796654	1.649939801	0.006217255
rs10086436-rs16901386-rs143244007	G-A-G	0.054562033	0.655978522	0.958446313	0.721563913	1.268750452	0.767054978	1.08918396	0.829165669	1.420491666	0.542365531	0.880667951	0.649725314	1.197318622	0.417458117
rs10086436-rs16901386-rs143244007	T-A-G	0.739553771	0.655978522	1	1	1		1	1	1		1	1	1
rs16901386-rs143244007-rs149867526	A-G-A	0.794234519	0.655978522	1	1	1		1	1	1		1	1	1
rs16901386-rs143244007-rs149867526	G-A-G	0.205765481	0.655978522	0.870782199	0.734002047	1.029508494	0.104172377	0.662455241	0.556490815	0.78883847	3.30E-06	1.314662722	1.061350164	1.617039185	0.010697473
rs143244007-rs149867526-rs147924685	A-G-C	0.205752557	0.655978522	0.870997504	0.734566692	1.030753811	0.104778729	0.662361156	0.557190544	0.791113755	3.91E-06	1.314783657	1.061327019	1.617043564	0.011075098
rs143244007-rs149867526-rs147924685	G-A-T	0.794247443	0.655978522	1	1	1		1	1	1		1	1	1
rs149867526-rs147924685-rs60731186	A-T-A	0.794474439	0.655978522	1	1	1		1	1	1		1	1	1
rs149867526-rs147924685-rs60731186	G-C-G	0.205525561	0.655978522	0.872796602	0.735625599	1.031926678	0.109982231	0.663861662	0.557637629	0.790539046	3.72E-06	1.314912484	1.061551687	1.617362945	0.010639984
rs147924685-rs60731186-rs57698472	C-G-C	0.205513207	0.655978522	0.873007612	0.736192862	1.033144864	0.1107402	0.66375917	0.558340318	0.792825989	4.40E-06	1.315031238	1.061512564	1.617360426	0.011022783
rs147924685-rs60731186-rs57698472	T-A-T	0.794486793	0.669818083	1	1	1		1	1	1		1	1	1
rs60731186-rs57698472-rs9721099	G-C-A	0.206797246	0.669818083	0.8766384	0.738649224	1.038217525	0.123378184	0.660533855	0.555211725	0.790042139	3.98E-06	1.326687779	1.069666741	1.634331101	0.009192619
rs60731186-rs57698472-rs9721099	A-T-C	0.793202754	0.669818083	1	1	1		1	1	1		1	1	1
rs57698472-rs9721099-rs9721114	C-A-A	0.206832447	0.669818083	0.876537125	0.738672597	1.038490559	0.124221228	0.660631528	0.555029433	0.790031516	4.01E-06	1.326688142	1.069683634	1.634256404	0.00922752
rs57698472-rs9721099-rs9721114	T-C-G	0.793167553	0.814194359	1	1	1		1	1	1		1	1	1
rs9721099-rs9721114-rs112144351	A-A-C	0.211906241	0.814194359	0.863420004	0.729045148	1.020801815	0.083258598	0.654178184	0.550807605	0.780231744	1.72E-06	1.319632419	1.065217321	1.623154918	0.009971832
rs9721099-rs9721114-rs112144351	C-G-T	0.788093759	0.814194359	1	1	1		1	1	1		1	1	1
rs9721114-rs112144351-rs4871708	G-T-G	0.788081371	0.814194359	1	1	1		1	1	1		1	1	1
rs9721114-rs112144351-rs4871708	A-C-T	0.211918629	0.814194359	0.863159124	0.728374611	1.019513857	0.082666463	0.654254618	0.550126364	0.778404733	1.42E-06	1.319584191	1.06543092	1.623243806	0.009623231
rs112144351-rs4871708-rs4871709	T-G-C	0.788081371	0.814194359	1	1	1		1	1	1		1	1	1
rs112144351-rs4871708-rs4871709	C-T-T	0.211918629	0.827799761	0.863159124	0.728374611	1.019513857	0.082666463	0.654254618	0.550126364	0.778404733	1.42E-06	1.319584191	1.06543092	1.623243806	0.009623231
rs4871708-rs4871709-rs67475242	T-T-A	0.212140895	0.827799761	0.866094971	0.731205644	1.023749842	0.090043454	0.651889628	0.548758286	0.777838515	1.46E-06	1.32835985	1.072399896	1.634030727	0.00850497
rs4871708-rs4871709-rs67475242	G-C-G	0.787859105	0.827799761	1	1	1		1	1	1		1	1	1
rs4871709-rs67475242-rs66467512	C-G-G	0.787856948	0.827799761	1	1	1		1	1	1		1	1	1
rs4871709-rs67475242-rs66467512	T-A-T	0.212143052	0.827799761	0.865767424	0.730541679	1.022365424	0.088963964	0.651983896	0.548129634	0.775862006	1.22E-06	1.328187751	1.072003947	1.634235965	0.008211081
rs67475242-rs66467512-rs72718084	G-G-A	0.072256239	0.827799761	1.198823662	0.947549343	1.519524446	0.130142431	0.883694517	0.692053829	1.139048701	0.339677163	1.357764239	1.03173381	1.770439228	0.028000812
rs67475242-rs66467512-rs72718084	G-G-G	0.715536132	0.827799761	1	1	1		1	1	1		1	1	1
rs67475242-rs66467512-rs72718084	A-T-G	0.212035202	0.854815973	0.882884781	0.749940693	1.042796022	0.14718773	0.643231537	0.540610349	0.767401236	7.18E-07	1.373285988	1.113267725	1.687810567	0.002976552
rs66467512-rs72718084-rs72718086	T-G-A	0.212128551	0.827799761	0.884839036	0.748942323	1.049407739	0.153339463	0.64158465	0.54045694	0.762863828	6.42E-07	1.378445411	1.121378037	1.699142576	0.002614618
rs66467512-rs72718084-rs72718086	G-A-C	0.07226864	0.854815973	1.191933951	0.940016798	1.506474171	0.148531669	0.884012196	0.684934333	1.135818839	0.32738377	1.347424893	1.03527595	1.779972163	0.029884598
rs66467512-rs72718084-rs72718086	G-G-C	0.715354597	0.845439466	1	1	1		1	1	1		1	1	1
rs72718084-rs72718086-rs16901397	A-C-A	0.07217812	0.854815973	1.199873179	0.950528063	1.532615469	0.127665597	0.883372187	0.691213364	1.131615801	0.333322832	1.358345463	1.039272109	1.781021883	0.025445025
rs72718084-rs72718086-rs16901397	G-C-A	0.715446072	0.845439466	1	1	1		1	1	1		1	1	1
rs72718084-rs72718086-rs16901397	G-A-T	0.212167806	0.845439466	0.881370355	0.748642596	1.043159548	0.140044211	0.646212486	0.543241816	0.770088906	9.57E-07	1.365812679	1.11092699	1.686483433	0.003814199
rs72718086-rs16901397-rs997461	C-A-A	0.737770825	0.845439466	1	1	1		1	1	1		1	1	1
rs72718086-rs16901397-rs997461	A-T-A	0.153329988	0.845439466	0.838976679	0.690946594	1.020365226	0.079812126	0.655917134	0.536036633	0.799743134	3.71E-05	1.279274296	1.004595397	1.644821747	0.048334736
rs72718086-rs16901397-rs997461	C-A-G	0.049797264	0.325316015	1.061474749	0.785627817	1.43021467	0.699804525	1.094182054	0.815735187	1.467270078	0.548440348	0.967932058	0.702623323	1.357506886	0.860325739
rs72718086-rs16901397-rs997461	A-T-G	0.058704198		0.932219484	0.700746376	1.243694968	0.643131998	0.677730598	0.49633699	0.927333836	0.014526258	1.372568009	0.970511428	1.965655771	0.07190752
rs16901397-rs997461-rs17367505	A-G-C	0.048450055	0.845439466	1.035280405	0.776351225	1.392767339	0.808932698	1.100492259	0.823062582	1.470342365	0.517783728	0.942020814	0.682180099	1.296280714	0.722451942
rs16901397-rs997461-rs17367505	A-A-T	0.738349975	0.325316015	1	1	1		1	1	1		1	1	1
rs16901397-rs997461-rs17367505	T-A-T	0.153350159	0.642560482	0.845501341	0.701146821	1.02641339	0.086072186	0.647274864	0.532313076	0.787787154	1.69E-05	1.307055563	1.032945718	1.657522868	0.026366289
rs16901397-rs997461-rs17367505	T-G-T	0.059382446		0.951423771	0.72132569	1.263646416	0.73331665	0.656192458	0.487958905	0.893642926	0.006648741	1.449570167	1.033950614	2.027921182	0.031755284
rs997461-rs17367505-rs1076585	G-C-A	0.043956278	0.325316015	1.153628162	0.854226966	1.563052722	0.347079277	1.137824689	0.843693598	1.539243968	0.396558126	1.013896767	0.736458342	1.411128098	0.93438626
rs997461-rs17367505-rs1076585	A-T-A	0.722808429	0.642560482	1	1	1		1	1	1		1	1	1
rs997461-rs17367505-rs1076585	G-T-A	0.055235325	0.707219763	1.074917809	0.810775335	1.422762138	0.605897533	0.699514272	0.513308662	0.960798873	0.024949399	1.535309231	1.096050334	2.169798104	0.013974418
rs997461-rs17367505-rs1076585	A-T-C	0.1775661		0.876868301	0.730476245	1.054852402	0.162499444	0.862856073	0.72246647	1.030240749	0.104873168	1.017366601	0.81632198	1.264309425	0.890563867
rs17367505-rs1076585-rs4870971	T-A-A	0.203194649	0.642560482	1.088000642	0.916878214	1.288876639	0.329173864	0.976599032	0.82531685	1.150825164	0.775296467	1.116304176	0.917084504	1.358012696	0.277224372
rs17367505-rs1076585-rs4870971	C-A-G	0.042688873	0.707219763	1.187970022	0.869524509	1.613187579	0.278808264	1.114049685	0.815190418	1.518416281	0.50051814	1.067989517	0.759978337	1.495308212	0.708287941
rs17367505-rs1076585-rs4870971	T-A-G	0.57909161	0.75736916	1	1	1		1	1	1		1	1	1
rs17367505-rs1076585-rs4870971	T-C-G	0.174639265		0.907912449	0.747059604	1.093297744	0.315255416	0.891778152	0.742592863	1.070028092	0.218571387	1.01605074	0.817982817	1.265306762	0.876913588
rs1076585-rs4870971-rs1078700	A-G-C	0.621104424	0.707219763	1	1	1		1	1	1		1	1	1
rs1076585-rs4870971-rs1078700	C-G-C	0.175629958	0.75736916	0.88581332	0.733541799	1.065749675	0.201432279	0.899407625	0.752208751	1.072165214	0.235828143	0.985657909	0.792260401	1.215658309	0.885985556
rs1076585-rs4870971-rs1078700	A-A-T	0.202938989	0.908541894	1.072541751	0.906334646	1.264372195	0.41459373	0.977966283	0.829537864	1.151059646	0.78490116	1.097746111	0.90504971	1.32558232	0.345075638
rs4870971-rs1078700-rs2721097	G-C-C	0.625446692	0.75736916	1	1	1		1	1	1		1	1	1
rs4870971-rs1078700-rs2721097	A-T-C	0.205081742	0.908541894	1.0657689	0.901993435	1.252632695	0.449541203	0.966994024	0.819427816	1.1365446	0.676000927	1.102555308	0.916008747	1.333475171	0.308726104
rs4870971-rs1078700-rs2721097	G-C-T	0.169264266	0.891305599	0.798051777	0.660366969	0.96042708	0.018153063	0.835944487	0.694675124	0.998944697	0.050062842	0.955026895	0.768690431	1.192602766	0.687806257
rs1078700-rs2721097-rs2248223	C-T-A	0.169177311	0.908541894	0.797913514	0.662566995	0.966952378	0.019946228	0.83373514	0.698722199	0.998067226	0.04589691	0.955452324	0.770818022	1.196534365	0.699172665
rs1078700-rs2721097-rs2248223	C-C-T	0.625610704	0.891305599	1	1	1		1	1	1		1	1	1
rs1078700-rs2721097-rs2248223	T-C-T	0.204885458	0.889127691	1.059407437	0.900475426	1.253219441	0.483900846	0.969811009	0.823799366	1.143440052	0.71909312	1.091888198	0.905844228	1.322368451	0.368407546
rs2721097-rs2248223-rs909250	T-A-A	0.169907775	0.891305599	0.774447267	0.641222558	0.936514999	0.007929691	0.846041027	0.7091194	1.012856581	0.067688059	0.916317483	0.728334825	1.144032268	0.438888665
rs2721097-rs2248223-rs909250	C-T-G	0.830092225	0.889127691	1	1	1		1	1	1		1	1	1
rs2248223-rs909250-rs2009736	T-G-C	0.830109342	0.889127691	1	1	1		1	1	1		1	1	1
rs2248223-rs909250-rs2009736	A-A-G	0.169890658	0.889127691	0.775166077	0.638457889	0.934557382	0.008008938	0.846135105	0.708019527	1.012831034	0.066318654	0.915988816	0.728419063	1.143281511	0.437430767
rs909250-rs2009736-rs2009738	A-G-A	0.169907775	0.889127691	0.774447267	0.641222558	0.936514999	0.007929691	0.846041027	0.7091194	1.012856581	0.067688059	0.916317483	0.728334825	1.144032268	0.438888665
rs909250-rs2009736-rs2009738	G-C-G	0.830092225	0.889127691	1	1	1		1	1	1		1	1	1
rs2009736-rs2009738-rs909247	C-G-A	0.830058925	0.889127691	1	1	1		1	1	1		1	1	1
rs2009736-rs2009738-rs909247	G-A-G	0.169941075	0.889127691	0.774932313	0.641390142	0.936823481	0.008170451	0.845487528	0.710046826	1.014656609	0.067433172	0.916337974	0.728334599	1.144043358	0.438951489
rs2009738-rs909247-rs2735996	A-G-C	0.169907775	0.889127691	0.774447267	0.641222558	0.936514999	0.007929691	0.846041027	0.7091194	1.012856581	0.067688059	0.916317483	0.728334825	1.144032268	0.438888665
rs2009738-rs909247-rs2735996	G-A-T	0.830092225	0.889127691	1	1	1		1	1	1		1	1	1
rs909247-rs2735996-rs2721096	G-C-A	0.169049171	0.889127691	0.746372998	0.613448161	0.90871481	0.003749769	0.885978523	0.736532979	1.074409654	0.211604844	0.841628326	0.667174747	1.056795547	0.138455849
rs909247-rs2735996-rs2721096	A-T-A	0.425655323	0.889127691	1	1	1		1	1	1		1	1	1
rs909247-rs2735996-rs2721096	A-T-G	0.404995304	0.232133755	0.932536252	0.807710575	1.081795472	0.346733204	1.068502095	0.92755623	1.227756832	0.35470928	0.872252071	0.732430656	1.03665159	0.12518533
rs2735996-rs2721096-rs2721095	C-A-A	0.169041912	0.889127691	0.74426587	0.612290424	0.90887315	0.003463232	0.888001735	0.737683069	1.074117165	0.216930269	0.837692799	0.665068797	1.059323331	0.137732916
rs2735996-rs2721096-rs2721095	T-A-G	0.425669863	0.232133755	1	1	1		1	1	1		1	1	1
rs2735996-rs2721096-rs2721095	T-G-G	0.405006016	0.893485033	0.932195055	0.80821238	1.08009943	0.353453917	1.069610552	0.928562373	1.229472462	0.345726017	0.871235969	0.735598262	1.032932583	0.116626114
rs2721096-rs2721095-rs2735995	A-G-G	0.425664946	0.232133755	1	1	1		1	1	1		1	1	1
rs2721096-rs2721095-rs2735995	G-G-G	0.404923559	0.893485033	0.934719582	0.803210616	1.080023364	0.362440021	1.067713931	0.92630481	1.226364583	0.371185793	0.875744541	0.738058223	1.037453081	0.127365799
rs2721096-rs2721095-rs2735995	A-A-T	0.169098569	0.88119626	0.746646436	0.609531576	0.909054461	0.003560524	0.887092467	0.735777532	1.07129917	0.209240505	0.84167746	0.665351439	1.059812878	0.140476033
rs2721095-rs2735995-rs16901408	G-G-C	0.676673013	0.893485033	1	1	1		1	1	1		1	1	1
rs2721095-rs2735995-rs16901408	A-T-C	0.169278125	0.88119626	0.786343803	0.649444753	0.947377622	0.013239184	0.821738945	0.686942187	0.981127924	0.030456301	0.956748506	0.76257076	1.191992967	0.689605944
rs2721095-rs2735995-rs16901408	G-G-G	0.153796137	0.926440408	1.028621828	0.85727922	1.230971599	0.768419057	0.849890824	0.704980261	1.016543115	0.076408498	1.211024239	0.978923798	1.48994589	0.076468348
rs2735995-rs16901408-rs1016672	T-C-A	0.16868012	0.88119626	0.786174402	0.651105151	0.952162661	0.013389113	0.819787593	0.687245535	0.981597518	0.029686754	0.958602257	0.768095216	1.202053315	0.71848993
rs2735995-rs16901408-rs1016672	G-C-G	0.677013875	0.926440408	1	1	1		1	1	1		1	1	1
rs2735995-rs16901408-rs1016672	G-G-G	0.154189192	0.825828759	1.027277111	0.858987987	1.236424739	0.758692087	0.842440754	0.699724672	1.012724731	0.069642779	1.220790201	0.990423508	1.511181752	0.068054408
rs16901408-rs1016672-rs1016671	C-A-A	0.168316923	0.926440408	0.789251173	0.653681634	0.956307	0.015360772	0.818811544	0.683216418	0.980103532	0.030722122	0.965358636	0.771446684	1.203942759	0.749595346
rs16901408-rs1016672-rs1016671	C-G-A	0.012697775	0.825828759	1.030913168	0.595427527	1.795085215	0.917385973	0.786050849	0.428753427	1.410009605	0.415171952	1.313034949	0.69643246	2.529652191	0.397497387
rs16901408-rs1016672-rs1016671	C-G-G	0.664610211	0.717582161	1	1	1		1	1	1		1	1	1
rs16901408-rs1016672-rs1016671	G-G-G	0.153895409		1.030158661	0.85595666	1.237221957	0.762081096	0.840911994	0.699301392	1.004972653	0.060534498	1.224864579	0.987112184	1.518279943	0.062190259
rs1016672-rs1016671-rs1016670	G-G-C	0.818025755	0.825828759	1	1	1		1	1	1		1	1	1
rs1016672-rs1016671-rs1016670	A-A-T	0.169178698	0.717582161	0.773618408	0.641523557	0.936484095	0.007747293	0.84550378	0.707837016	1.012263829	0.062839309	0.914974977	0.730335555	1.14766707	0.444729461
rs1016672-rs1016671-rs1016670	G-A-T	0.012656939	0.690445864	1.028323524	0.590641907	1.767303736	0.930952232	0.79960598	0.440549977	1.448510407	0.458288301	1.284264864	0.669634404	2.417376452	0.449856525
rs1016671-rs1016670-rs117305735	G-C-A	0.759831772	0.717582161	1	1	1		1	1	1		1	1	1
rs1016671-rs1016670-rs117305735	A-T-A	0.182789457	0.690445864	0.768544328	0.639121851	0.924534225	0.005320792	0.862549329	0.726617089	1.022077993	0.090537007	0.89063859	0.717025504	1.105177202	0.30255139
rs1016671-rs1016670-rs117305735	G-C-C	0.057334958	0.079776554	1.030207678	0.782573424	1.344588608	0.84311665	1.075772838	0.823239714	1.3994689	0.59492306	0.958694589	0.704413621	1.287960852	0.768857838
rs1016670-rs117305735-rs16901411	C-A-A	0.150810964	0.690445864	1.021637726	0.848483301	1.224386452	0.821408997	0.855615458	0.707418532	1.030260054	0.103912704	1.19499814	0.961922611	1.477733105	0.107774365
rs1016670-rs117305735-rs16901411	C-A-G	0.608965472	0.079776554	1	1	1		1	1	1		1	1	1
rs1016670-rs117305735-rs16901411	T-A-G	0.182775486	0.882812476	0.776290765	0.641162844	0.933940549	0.007897334	0.832642363	0.698523835	0.992441016	0.044641787	0.931248454	0.748494395	1.157983953	0.527513364
rs1016670-rs117305735-rs16901411	C-C-G	0.057005831		1.037228739	0.783990043	1.354994071	0.811977747	1.048623394	0.801919302	1.365937372	0.741327299	0.990453745	0.727785734	1.331035582	0.935703561
rs117305735-rs16901411-rs16901412	A-G-C	0.790291891	0.079776554	1	1	1		1	1	1		1	1	1
rs117305735-rs16901411-rs16901412	C-G-C	0.057272131	0.882812476	1.084006256	0.824789064	1.412683659	0.57112211	1.089347016	0.830818103	1.410842335	0.537468322	0.992566288	0.736255772	1.34821205	0.974768148
rs117305735-rs16901411-rs16901412	A-A-T	0.152353129	0.882812476	1.034049982	0.863637513	1.240621369	0.715283027	0.903719402	0.751160341	1.086402056	0.274244391	1.146271573	0.923031344	1.423813079	0.221939655
rs16901411-rs16901412-rs2735994	G-C-G	0.665731716	0.882812476	1	1	1		1	1	1		1	1	1
rs16901411-rs16901412-rs2735994	A-T-G	0.150893021	0.882812476	1.01855276	0.851564709	1.219455182	0.847166238	0.847431056	0.702422586	1.015340008	0.080591887	1.202310027	0.975163004	1.48947237	0.08945937
rs16901411-rs16901412-rs2735994	G-C-T	0.183242866	0.663724879	0.774157246	0.642423607	0.931454046	0.007358602	0.82927112	0.693282518	0.985235964	0.034304352	0.934611667	0.753012925	1.164669329	0.545288215
rs16901412-rs2735994-rs2735993	C-T-A	0.183105089	0.882812476	0.775044123	0.646148535	0.93384021	0.007342507	0.827082725	0.697003239	0.98565757	0.031249315	0.93695201	0.753856901	1.167913235	0.565745358
rs16901412-rs2735994-rs2735993	C-G-T	0.665694823	0.663724879	1	1	1		1	1	1		1	1	1
rs16901412-rs2735994-rs2735993	T-G-T	0.151104405	0.663724879	1.017282185	0.849439173	1.225861641	0.844823521	0.848689609	0.705267182	1.021011087	0.082765489	1.199281326	0.971556659	1.489008924	0.099085831
rs2735994-rs2735993-rs75586250	T-A-G	0.183165066	0.663724879	0.774866877	0.646973285	0.934451213	0.007132318	0.827179833	0.696992245	0.984797853	0.031334719	0.936896489	0.753846119	1.167975833	0.565497248
rs2735994-rs2735993-rs75586250	G-T-G	0.665705214	0.663724879	1	1	1		1	1	1		1	1	1
rs2735994-rs2735993-rs75586250	G-T-T	0.15093111	0.882812476	1.016797286	0.850917094	1.224715786	0.846607379	0.848240742	0.70509297	1.01987069	0.082658497	1.198953609	0.972060716	1.487735013	0.099348662
rs2735993-rs75586250-rs12677832	T-G-A	0.2506328	0.663724879	1.001248348	0.852563905	1.178432239	0.991417415	0.960763675	0.817910067	1.125941574	0.618558643	1.041679388	0.866933653	1.253825918	0.6642247
rs2735993-rs75586250-rs12677832	A-G-G	0.182378503	0.882812476	0.786522248	0.650039913	0.952426739	0.013287323	0.815787147	0.676630763	0.979305322	0.028873909	0.964508387	0.773372607	1.208528949	0.757061225
rs2735993-rs75586250-rs12677832	T-G-G	0.415608149	0.939553348	1	1	1		1	1	1		1	1	1
rs2735993-rs75586250-rs12677832	T-T-G	0.150937288		1.027846313	0.847646302	1.241651419	0.784646198	0.835146173	0.681899462	1.010708178	0.063597958	1.23257974	0.984480701	1.537269492	0.066742672
rs71510424-rs77764699-rs534129	T-C-A	0.089151032	0.637858596	1.108841481	0.878866623	1.3908886	0.380460839	1.0172278	0.810036433	1.274418975	0.884133106	1.088159342	0.845069541	1.406312377	0.511242338
rs71510424-rs77764699-rs534129	C-T-A	0.082125525	0.634771851	1.057973359	0.831945692	1.343195939	0.653117434	0.84650932	0.659761913	1.077161879	0.181642648	1.250591544	0.953167983	1.654004573	0.114217917
rs71510424-rs77764699-rs534129	T-T-A	0.430202579	0.617539614	1	1	1		1	1	1		1	1	1
rs71510424-rs77764699-rs534129	T-T-G	0.398090709		0.990968368	0.852830952	1.152538844	0.91083913	0.901464081	0.78334556	1.039460004	0.158348168	1.097960816	0.92361201	1.306986979	0.290397225
rs77764699-rs534129-rs535847	T-A-C	0.320665955	0.634771851	1.030285457	0.875081546	1.204837945	0.719670512	1.115288166	0.95927599	1.299711799	0.159386697	0.921654765	0.768938487	1.10613367	0.381627692
rs77764699-rs534129-rs535847	T-G-C	0.015026801	0.617539614	0.964589439	0.546422632	1.695548471	0.897068137	1.094243488	0.63261102	1.872820146	0.753005211	0.880723308	0.477421232	1.656073132	0.69376157
rs77764699-rs534129-rs535847	C-A-T	0.089555721	0.832648136	1.093154874	0.865292334	1.379785461	0.452022368	1.1299968	0.891905748	1.416530551	0.311542999	0.96809126	0.745636025	1.265163314	0.81943826
rs77764699-rs534129-rs535847	T-A-T	0.192698089		0.918358039	0.761588602	1.107087909	0.369901418	1.052659323	0.878335421	1.261120841	0.577817698	0.872760532	0.701710546	1.081000119	0.213982404
rs77764699-rs534129-rs535847	T-G-T	0.381439388		1	1	1		1	1	1		1	1	1
rs534129-rs535847-rs536078	A-C-C	0.320364467	0.617539614	1.02689868	0.872785634	1.206581278	0.748618201	1.115122781	0.958531648	1.302485716	0.164431734	0.920057947	0.765469111	1.104514849	0.372854297
rs534129-rs535847-rs536078	G-C-C	0.015534508	0.832648136	0.971044108	0.560107403	1.706035358	0.922814732	1.193167196	0.712462212	2.021400656	0.498346702	0.817121375	0.445006582	1.474366769	0.493850089
rs534129-rs535847-rs536078	A-T-C	0.186742649	0.89019831	0.918985273	0.762302816	1.108550858	0.382283542	1.071080016	0.893151466	1.279488409	0.467626724	0.856801789	0.689398961	1.071642755	0.175427
rs534129-rs535847-rs536078	G-T-C	0.379208857		1	1	1		1	1	1		1	1	1
rs534129-rs535847-rs536078	A-T-T	0.097546989		1.057514586	0.840008818	1.333809951	0.62707703	1.087380002	0.863883703	1.361903439	0.476725077	0.975734152	0.750779925	1.260751002	0.838087034
rs535847-rs536078-rs617333	T-C-A	0.015036966	0.832648136	0.629323382	0.336351976	1.165255182	0.140236274	1.141833773	0.678361989	1.893028371	0.614761931	0.550887141	0.284293079	1.069993627	0.08032689
rs535847-rs536078-rs617333	T-T-A	0.096048959	0.89019831	1.041495559	0.828160182	1.30180967	0.726415556	1.077143543	0.858402109	1.347053334	0.515536824	0.96756663	0.746905575	1.244387391	0.795701121
rs535847-rs536078-rs617333	C-C-C	0.334507475	0.908287272	1.033163565	0.887293219	1.205787786	0.67273413	1.120213287	0.973383329	1.284888527	0.11565937	0.922739161	0.775461001	1.097163716	0.372250663
rs535847-rs536078-rs617333	T-C-C	0.554181321		1	1	1		1	1	1		1	1	1
rs536078-rs617333-rs77529534	C-C-C	0.061039236	0.89019831	0.997952518	0.760341653	1.30665615	0.986974741	0.770973261	0.574278029	1.023445158	0.072613936	1.295337065	0.936981971	1.789539917	0.116033333
rs536078-rs617333-rs77529534	C-A-T	0.015107034	0.908287272	0.637364516	0.340920886	1.158431794	0.144637597	1.053345005	0.631576598	1.750541771	0.834150619	0.60358041	0.31023387	1.14893124	0.128362358
rs536078-rs617333-rs77529534	T-A-T	0.096238417	0.650443597	1.012220303	0.812375989	1.260169959	0.91140708	1.061994423	0.860639625	1.318769848	0.569634904	0.95208617	0.745049149	1.219332462	0.699101905
rs536078-rs617333-rs77529534	C-C-T	0.82721595		1	1	1		1	1	1		1	1	1
rs617333-rs77529534-rs35276151	C-C-A	0.060156902	0.908287272	0.982616681	0.747586613	1.290328865	0.890631598	0.778339232	0.58134299	1.028843208	0.083418961	1.262449122	0.919549528	1.739555272	0.152071813
rs617333-rs77529534-rs35276151	A-T-A	0.110911325	0.650443597	0.961581519	0.776651908	1.193103754	0.721812828	1.06826112	0.875536535	1.30797794	0.512083142	0.897223679	0.709444549	1.146674556	0.388732834
rs617333-rs77529534-rs35276151	C-T-A	0.757689096	0.066281133	1	1	1		1	1	1		1	1	1
rs617333-rs77529534-rs35276151	C-T-G	0.07083382		0.908293624	0.699798236	1.180176149	0.466180229	0.967182542	0.752626748	1.244416832	0.791383352	0.939547835	0.697925058	1.254553237	0.66275302
rs77529534-rs35276151-rs488624	T-A-C	0.145458902	0.650443597	1.168054565	0.971909799	1.399367353	0.09762211	1.176146461	0.988675455	1.403317002	0.069135332	0.992180971	0.808171257	1.217987661	0.937330863
rs77529534-rs35276151-rs488624	C-A-T	0.060033218	0.066281133	1.013411904	0.771424423	1.326161936	0.925559075	0.798675498	0.598107051	1.06045877	0.118838667	1.270414891	0.91945082	1.755223116	0.14243113
rs77529534-rs35276151-rs488624	T-A-T	0.723071992	0.362288381	1	1	1		1	1	1		1	1	1
rs77529534-rs35276151-rs488624	T-G-T	0.071124201		0.931288829	0.717051471	1.20732705	0.587925855	0.988216641	0.767311183	1.269169468	0.924643506	0.942395158	0.703421126	1.268198939	0.684255149
rs35276151-rs488624-rs71510425	A-C-A	0.145158676	0.066281133	1.160569317	0.966121319	1.388948182	0.110845782	1.206200001	1.009715115	1.438967553	0.037287198	0.961228677	0.786441636	1.180960544	0.707429957
rs35276151-rs488624-rs71510425	A-T-A	0.782486446	0.362288381	1	1	1		1	1	1		1	1	1
rs35276151-rs488624-rs71510425	G-T-G	0.072063163	0.069221586	0.922473769	0.714813393	1.187832452	0.527423722	0.982687865	0.76203359	1.254982149	0.881300923	0.937580094	0.703836004	1.258734197	0.674399938
rs488624-rs71510425-rs603561	C-A-A	0.144811447	0.362288381	1.142539071	0.949224139	1.368776063	0.156720181	1.166314217	0.974354508	1.394131734	0.091388511	0.978247082	0.798336016	1.204950691	0.839011809
rs488624-rs71510425-rs603561	T-A-G	0.782698324	0.069221586	1	1	1		1	1	1		1	1	1
rs488624-rs71510425-rs603561	T-G-G	0.072197867	0.539193272	0.926463258	0.717967768	1.192919195	0.548743908	0.972499289	0.753387684	1.24276097	0.817062196	0.95138962	0.713699304	1.278800746	0.748557111
rs71510425-rs603561-rs10967773	A-G-C	0.474218358	0.069221586	1	1	1		1	1	1		1	1	1
rs71510425-rs603561-rs10967773	A-A-T	0.144358454	0.539193272	1.275101575	1.047892098	1.546880072	0.013885512	1.148250543	0.952644998	1.375621022	0.144860319	1.111046067	0.897014324	1.37868581	0.325708101
rs71510425-rs603561-rs10967773	A-G-T	0.308235943	0.177729257	1.208409299	1.037648147	1.41468009	0.015930067	0.986687935	0.846944882	1.144126994	0.852116032	1.227125205	1.022482604	1.471881107	0.028677271
rs71510425-rs603561-rs10967773	G-G-T	0.072808021		0.98457521	0.753868808	1.282989903	0.893051396	0.96647601	0.743912385	1.243087612	0.784496944	1.015707105	0.754448829	1.376631667	0.906957435
rs603561-rs10967773-rs927369	G-C-C	0.04698545	0.539193272	1.176768115	0.846231771	1.631372728	0.326435288	1.113077127	0.806049181	1.522560593	0.507713831	1.05567526	0.734806268	1.520895632	0.75793982
rs603561-rs10967773-rs927369	A-T-C	0.143969428	0.177729257	1.300341687	1.075037013	1.575949835	0.007643712	1.163275434	0.962627058	1.405829172	0.112369747	1.116426031	0.90523185	1.379899515	0.306396449
rs603561-rs10967773-rs927369	G-T-C	0.103222251	0.109645525	1.131678496	0.891311281	1.428280282	0.297106907	0.95628589	0.758841946	1.204858325	0.699741801	1.183934335	0.896659837	1.556263689	0.222351121
rs603561-rs10967773-rs927369	G-C-T	0.426387132		1	1	1		1	1	1		1	1	1
rs603561-rs10967773-rs927369	G-T-T	0.279045676		1.175442721	0.995757068	1.391514426	0.059561357	1.015935074	0.866923072	1.195654438	0.841824173	1.156970521	0.953112273	1.406903905	0.142268153
rs10967773-rs927369-rs587800	C-C-C	0.046357018	0.177729257	1.180223956	0.853601028	1.647735182	0.312093025	1.144304628	0.840114396	1.575849156	0.384330229	1.028506769	0.721656728	1.483283349	0.860323723
rs10967773-rs927369-rs587800	T-C-C	0.098833998	0.109645525	1.182008602	0.944311785	1.492658306	0.151635248	0.984260362	0.782482556	1.24612584	0.901969126	1.199096631	0.911907324	1.575376203	0.18733439
rs10967773-rs927369-rs587800	C-T-C	0.426427401	0.655435843	1	1	1		1	1	1		1	1	1
rs10967773-rs927369-rs587800	T-T-C	0.279551115		1.171913001	0.989496969	1.394541603	0.06700623	1.023937846	0.871536575	1.203799288	0.760837016	1.143129633	0.940264868	1.393779793	0.183041217
rs10967773-rs927369-rs587800	T-C-G	0.148104784		1.253575078	1.034307257	1.515156035	0.020501015	1.15024543	0.953008724	1.384211242	0.147240871	1.090567587	0.880129371	1.348722051	0.428204431
rs927369-rs587800-rs2152067	C-G-G	0.149072478	0.109645525	1.166982519	0.969217795	1.397306847	0.095682818	1.139613878	0.956320203	1.363013242	0.15011959	1.022867518	0.838138705	1.255051329	0.826880437
rs927369-rs587800-rs2152067	C-C-T	0.142442785	0.655435843	1.11077665	0.921033163	1.337775162	0.278170601	1.053971482	0.875023686	1.263158715	0.600327148	1.055428967	0.852938388	1.309761605	0.61818568
rs927369-rs587800-rs2152067	T-C-T	0.708562293	0.79801346	1	1	1		1	1	1		1	1	1
rs587800-rs2152067-rs543745	C-T-C	0.849819021	0.655435843	1	1	1		1	1	1		1	1	1
rs587800-rs2152067-rs543745	G-G-G	0.150180979	0.79801346	1.116337495	0.925641871	1.336327594	0.243811385	1.138540814	0.955438044	1.35883143	0.142066827	0.979736192	0.794418432	1.199577956	0.835484841
rs2152067-rs543745-rs77765731	T-C-A	0.781382716	0.79801346	1	1	1		1	1	1		1	1	1
rs2152067-rs543745-rs77765731	G-G-A	0.15033971	0.644093466	1.10649806	0.921861762	1.323464065	0.280498272	1.147795849	0.959435744	1.371252464	0.126289815	0.962515387	0.783687293	1.182786157	0.723424656
rs2152067-rs543745-rs77765731	T-C-G	0.06808687	0.680642104	0.951576597	0.728192671	1.227631406	0.69572406	1.043551924	0.811204208	1.336152825	0.753068375	0.91423627	0.678774942	1.217578128	0.534612375
rs543745-rs77765731-rs10967774	C-A-G	0.364200663	0.644093466	1.292131895	1.107987753	1.507289411	0.001188223	1.034714198	0.894220968	1.198963625	0.644225022	1.248999768	1.043444466	1.498606612	0.015691484
rs543745-rs77765731-rs10967774	G-A-G	0.150478001	0.680642104	1.288272379	1.056167012	1.563664692	0.010713162	1.140487674	0.943358527	1.373566977	0.171526251	1.130848005	0.906559813	1.406193012	0.269782718
rs543745-rs77765731-rs10967774	C-G-G	0.066497034	0.262444369	1.076171314	0.809990147	1.42479075	0.612248068	1.069774876	0.822906431	1.383242071	0.616333028	1.009978844	0.735200234	1.361484673	0.971283035
rs543745-rs77765731-rs10967774	C-A-T	0.41829197		1	1	1		1	1	1		1	1	1
rs77765731-rs10967774-rs683611	A-G-A	0.361513303	0.680642104	1.296510674	1.112750512	1.507671645	0.000982883	1.03659382	0.895236447	1.199296218	0.635441069	1.2515399	1.045089803	1.496608144	0.0148641
rs77765731-rs10967774-rs683611	G-G-A	0.066519083	0.262444369	1.078329041	0.815720801	1.411135948	0.603909213	1.067124274	0.819847871	1.384701364	0.624544771	1.010860035	0.741202763	1.370444035	0.959479762
rs77765731-rs10967774-rs683611	A-T-A	0.418377353	0.795686055	1	1	1		1	1	1		1	1	1
rs77765731-rs10967774-rs683611	A-G-G	0.153052787		1.27517269	1.048707586	1.550339841	0.013109686	1.139442544	0.943495806	1.373736371	0.1721488	1.122042052	0.900787358	1.390189223	0.306459799
rs10967774-rs683611-rs2275083	G-A-C	0.143365786	0.262444369	1.243979242	1.02375013	1.524466574	0.030765077	1.071665455	0.884561894	1.30125909	0.469810069	1.161062795	0.925965327	1.457518605	0.192778436
rs10967774-rs683611-rs2275083	T-A-C	0.422044159	0.795686055	1	1	1		1	1	1		1	1	1
rs10967774-rs683611-rs2275083	G-G-C	0.149309625	0.948961228	1.305011527	1.075297033	1.592123975	0.007243406	1.150444293	0.958884591	1.393162928	0.135103056	1.132821918	0.914410209	1.413297317	0.250631443
rs10967774-rs683611-rs2275083	G-A-T	0.28493904		1.295739624	1.103373458	1.529961207	0.001767344	1.014920892	0.867179033	1.183833212	0.851301694	1.277027857	1.058896666	1.541196901	0.010680093
rs683611-rs2275083-rs681754	A-C-A	0.566837034	0.795686055	1	1	1		1	1	1		1	1	1
rs683611-rs2275083-rs681754	A-T-A	0.284194774	0.948961228	1.21004619	1.033851919	1.406023044	0.014147928	1.001844057	0.860840836	1.161512529	0.986871605	1.207753642	1.01168266	1.446165525	0.039433442
rs683611-rs2275083-rs681754	G-C-G	0.148862753	0.641954695	1.213684178	1.005732928	1.458945761	0.044554206	1.147603119	0.954219955	1.372651062	0.139962843	1.056751889	0.860117382	1.302169617	0.599995923
rs2275083-rs681754-rs681707	C-A-C	0.565598589	0.948961228	1	1	1		1	1	1		1	1	1
rs2275083-rs681754-rs681707	T-A-C	0.285880883	0.641954695	1.205149131	1.035887022	1.405360709	0.016717135	1.002410266	0.864559939	1.162655395	0.973274828	1.203562672	1.010372854	1.442547616	0.043167706
rs2275083-rs681754-rs681707	C-G-G	0.148316637	0.664681091	1.212725464	1.007575534	1.466188833	0.040848598	1.146831059	0.957718676	1.373728776	0.132770476	1.057206822	0.861722011	1.308098182	0.591170438
rs681754-rs681707-rs550190	A-C-C	0.850477278	0.641954695	1	1	1		1	1	1		1	1	1
rs681754-rs681707-rs550190	G-G-T	0.149522722	0.664681091	1.11939123	0.934331423	1.342482625	0.223095825	1.138668423	0.958929039	1.361078928	0.139624214	0.982364274	0.79702619	1.202469031	0.855478729
rs681707-rs550190-rs550982	C-C-G	0.849850959	0.664681091	1	1	1		1	1	1		1	1	1
rs681707-rs550190-rs550982	G-T-T	0.150149041	0.664681091	1.119029368	0.928613187	1.338428091	0.231322192	1.128260288	0.947223358	1.345842785	0.171263601	0.99109028	0.804593338	1.212749139	0.921626599
rs550190-rs550982-rs2756901	C-G-C	0.56409444	0.664681091	1	1	1		1	1	1		1	1	1
rs550190-rs550982-rs2756901	C-G-T	0.285885813	0.607003374	1.214507777	1.038325864	1.410668987	0.011941144	1.014198513	0.87274405	1.174519166	0.859369859	1.19775551	1.003997314	1.432129286	0.047079612
rs550190-rs550982-rs2756901	T-T-T	0.149911586	0.730108045	1.20741807	1.002818447	1.450375455	0.049049615	1.136703979	0.946166644	1.358856779	0.167257263	1.061133086	0.864304735	1.307822387	0.570815336
rs550982-rs2756901-rs574033	G-C-C	0.564147224	0.607003374	1	1	1		1	1	1		1	1	1
rs550982-rs2756901-rs574033	G-T-C	0.285845457	0.730108045	1.215401643	1.039014571	1.411512847	0.011559839	1.014326732	0.872847748	1.174751932	0.857533036	1.198250891	1.004569549	1.432908788	0.046621347
rs550982-rs2756901-rs574033	T-T-T	0.149911739	0.604912062	1.207805215	1.003170268	1.450880415	0.048722223	1.136031527	0.945506159	1.357970918	0.169285032	1.062211301	0.865231099	1.308981461	0.564643041
rs2756901-rs574033-rs10121367	T-C-A	0.240273091	0.730108045	1.208277668	1.030268621	1.415771954	0.019844876	0.984981231	0.843400948	1.155235994	0.854361534	1.226209647	1.018364986	1.478058312	0.033151045
rs2756901-rs574033-rs10121367	C-C-C	0.564562668	0.604912062	1	1	1		1	1	1		1	1	1
rs2756901-rs574033-rs10121367	T-C-C	0.045331202	0.930578503	1.21918858	0.899166234	1.639199357	0.205301521	1.203870384	0.894363229	1.611200705	0.215979825	1.014734043	0.728905643	1.400489542	0.943517154
rs2756901-rs574033-rs10121367	T-T-C	0.149435885		1.221320179	1.010350618	1.47152442	0.034575458	1.141077319	0.950194289	1.361791092	0.151732752	1.070617883	0.868885224	1.316407412	0.516340442
rs574033-rs10121367-rs667250	T-C-C	0.14995012	0.604912062	1.206452304	0.99932181	1.442370485	0.044779406	1.103404176	0.921713415	1.321525406	0.290048937	1.092302004	0.893016519	1.339523173	0.389603938
rs574033-rs10121367-rs667250	C-A-T	0.239000024	0.930578503	1.192293731	1.017887937	1.396897977	0.030542715	0.954595362	0.814646034	1.114890915	0.551632651	1.250338534	1.040963757	1.50629863	0.019381058
rs574033-rs10121367-rs667250	C-C-T	0.610815205	0.689625882	1	1	1		1	1	1		1	1	1
rs10121367-rs667250-rs12337434	C-C-A	0.152076025	0.930578503	1.200137018	0.993284559	1.447185373	0.057437177	1.132370759	0.944791803	1.358883206	0.17374661	1.057521539	0.857832455	1.30455242	0.599555532
rs10121367-rs667250-rs12337434	C-T-A	0.568840909	0.689625882	1	1	1		1	1	1		1	1	1
rs10121367-rs667250-rs12337434	A-T-T	0.233100177	0.885193136	1.189196977	1.008002024	1.400724268	0.037929062	0.994699834	0.845228096	1.170017495	0.955628891	1.19628305	0.987664928	1.445434195	0.069229077
rs10121367-rs667250-rs12337434	C-T-T	0.045417812		1.235601603	0.908916997	1.665626795	0.176426664	1.216017015	0.906554995	1.628391937	0.195971378	1.017090746	0.731475959	1.399798765	0.931362831
rs667250-rs12337434-rs3736819	T-A-A	0.092698268	0.689625882	1.287363474	1.02167477	1.611506953	0.027904287	1.009039952	0.801840786	1.262364593	0.955978828	1.276585264	0.985159546	1.65650621	0.063313415
rs667250-rs12337434-rs3736819	C-A-G	0.150708267	0.885193136	1.259466709	1.03959565	1.526744592	0.017521322	1.142046711	0.948184922	1.369259692	0.156627711	1.103081605	0.891843808	1.367713487	0.362983326
rs667250-rs12337434-rs3736819	T-A-G	0.4802919	0.597599826	1	1	1		1	1	1		1	1	1
rs667250-rs12337434-rs3736819	T-T-G	0.276125431		1.265615629	1.080733301	1.479216988	0.00372137	1.04412443	0.895449974	1.218804386	0.587880846	1.210565444	1.006736193	1.454592306	0.039483475
rs12337434-rs3736819-rs35717047	T-G-A	0.065580835	0.885193136	1.000786596	0.760986289	1.309017303	1	1.041670376	0.803925777	1.343720201	0.762270478	0.959773881	0.716766225	1.297850053	0.796184876
rs12337434-rs3736819-rs35717047	A-A-C	0.093044767	0.597599826	1.217136632	0.976564813	1.51468167	0.078007207	0.962963974	0.767429677	1.205999851	0.736788274	1.265691798	0.982895121	1.6252399	0.066637246
rs12337434-rs3736819-rs35717047	A-G-C	0.630343598	0.622038147	1	1	1		1	1	1		1	1	1
rs12337434-rs3736819-rs35717047	T-G-C	0.210710881		1.286264057	1.096856519	1.509107858	0.002088846	0.982384347	0.838041516	1.150480077	0.826347474	1.309828734	1.084769311	1.573026728	0.004590157
rs3736819-rs35717047-rs494726	G-A-A	0.065259737	0.597599826	0.969800167	0.742866003	1.265301404	0.814772047	1.069727023	0.822912173	1.382529553	0.607197365	0.904683822	0.676212838	1.226114664	0.514771973
rs3736819-rs35717047-rs494726	A-C-A	0.092759933	0.622038147	1.164301459	0.93132376	1.452174494	0.17290303	0.996368172	0.797109107	1.247302589	0.977021979	1.166347986	0.909121886	1.494175445	0.220303544
rs3736819-rs35717047-rs494726	G-C-A	0.688461267	0.678083642	1	1	1		1	1	1		1	1	1
rs3736819-rs35717047-rs494726	G-C-G	0.153088234		1.120896859	0.937542007	1.341053924	0.205554623	1.126276517	0.944775143	1.34309688	0.183810042	0.995695407	0.809776893	1.218508155	0.960861287
rs35717047-rs494726-rs36012522	C-A-A	0.780498602	0.622038147	1	1	1		1	1	1		1	1	1
rs35717047-rs494726-rs36012522	C-G-A	0.154138597	0.678083642	1.089095223	0.909536089	1.29884162	0.355729437	1.120323551	0.940348451	1.335574421	0.202673778	0.970458431	0.794176654	1.191364474	0.777177265
rs35717047-rs494726-rs36012522	A-A-T	0.065177742	0.622038147	0.957494315	0.734201943	1.243723511	0.734823086	1.068313001	0.825926449	1.367258122	0.623567662	0.895802328	0.669590357	1.206448348	0.470034728
rs494726-rs36012522-rs7874391	A-A-A	0.163432584	0.678083642	1.241593221	1.040714492	1.480311629	0.016016132	0.97522391	0.813602093	1.16658655	0.779740413	1.274277254	1.040617482	1.556867691	0.019335523
rs494726-rs36012522-rs7874391	A-T-A	0.064680294	0.622038147	1.006609497	0.764497426	1.316926953	0.972871143	1.069906428	0.827580377	1.376243595	0.61234405	0.943749593	0.695268064	1.262705627	0.685115801
rs494726-rs36012522-rs7874391	A-A-C	0.620116349	0.964546887	1	1	1		1	1	1		1	1	1
rs494726-rs36012522-rs7874391	G-A-C	0.151479135		1.180654682	0.979984636	1.41089546	0.074949998	1.109500735	0.929486183	1.324991133	0.253625638	1.0613943	0.864637199	1.300654322	0.563210787
rs36012522-rs7874391-rs7874514	A-A-A	0.162043154	0.622038147	1.213045136	1.019342337	1.446292221	0.028573289	0.953222288	0.803001966	1.138547151	0.610808791	1.269026409	1.039742524	1.551455506	0.019385724
rs36012522-rs7874391-rs7874514	T-A-A	0.065047659	0.964546887	0.977717977	0.746211937	1.268128456	0.855063229	1.040174724	0.806679148	1.331861151	0.774733237	0.941263688	0.697584011	1.253490454	0.674545356
rs36012522-rs7874391-rs7874514	A-C-C	0.772550412	0.942489492	1	1	1		1	1	1		1	1	1
rs7874391-rs7874514-rs13297759	A-A-C	0.162000753	0.964546887	1.213040375	1.016921278	1.443067716	0.029727953	0.959184524	0.80419128	1.139419478	0.628663533	1.266644892	1.036353214	1.547473478	0.021732962
rs7874391-rs7874514-rs13297759	C-C-C	0.772769417	0.942489492	1	1	1		1	1	1		1	1	1
rs7874391-rs7874514-rs13297759	A-A-G	0.065006675	0.622038147	0.977267828	0.750744921	1.268104388	0.855816929	1.036495535	0.798523286	1.332425338	0.790452982	0.942960853	0.705699195	1.266662004	0.702782086
rs7874514-rs13297759-rs2273719	A-C-A	0.155558438	0.942489492	1.206510484	1.011065732	1.43535448	0.036622605	0.911196324	0.755798788	1.096282798	0.316557741	1.323923038	1.079106343	1.62960437	0.007748163
rs7874514-rs13297759-rs2273719	C-C-G	0.777341205	0.622038147	1	1	1		1	1	1		1	1	1
rs7874514-rs13297759-rs2273719	A-G-G	0.066863102	0.233255205	0.937413106	0.716400422	1.221191677	0.623532868	1.026928167	0.791994321	1.31787768	0.848730668	0.912817867	0.681050487	1.232549321	0.550947354
rs13297759-rs2273719-rs62542574	C-A-G	0.15193213	0.622038147	1.369319813	1.131990478	1.659745043	0.001177721	0.947313642	0.78054089	1.153106249	0.586588328	1.444868685	1.161166418	1.812824253	0.001020728
rs13297759-rs2273719-rs62542574	C-G-G	0.363551573	0.233255205	1.216315616	1.044796771	1.41881469	0.012234509	1.036433135	0.894720015	1.200008219	0.629577134	1.173642625	0.980102108	1.401910868	0.081521881
rs13297759-rs2273719-rs62542574	G-G-G	0.063774575	0.622297486	1.07690435	0.812991746	1.42030823	0.603096429	0.975760472	0.743050815	1.278749978	0.856590625	1.101867675	0.811573377	1.51051584	0.531748043
rs13297759-rs2273719-rs62542574	C-G-T	0.420411981		1	1	1		1	1	1		1	1	1
rs2273719-rs62542574-rs35211533	A-G-C	0.15346404	0.233255205	1.34699727	1.115946576	1.628662233	0.002159798	0.926459983	0.763960684	1.117496075	0.427483093	1.456500888	1.169745917	1.81543162	0.00078329
rs2273719-rs62542574-rs35211533	G-G-C	0.298902703	0.622297486	1.241784622	1.06056303	1.458033506	0.007546298	0.986712407	0.84358011	1.147800197	0.853883599	1.260610129	1.049764677	1.511685975	0.013332877
rs2273719-rs62542574-rs35211533	G-T-C	0.420727443	0.28253109	1	1	1		1	1	1		1	1	1
rs2273719-rs62542574-rs35211533	G-G-T	0.126454134		1.072601998	0.866106156	1.325880014	0.523006428	1.090940412	0.891691431	1.330911174	0.397666395	0.982932105	0.778202539	1.248111827	0.891051372
rs62542574-rs35211533-rs111291607	G-T-G	0.064112031	0.622297486	0.826640579	0.625729655	1.091397753	0.176727534	1.258923605	0.976375689	1.629186209	0.075846967	0.654350884	0.484131615	0.879539365	0.006096128
rs62542574-rs35211533-rs111291607	G-C-T	0.446052878	0.28253109	1	1	1		1	1	1		1	1	1
rs62542574-rs35211533-rs111291607	T-C-T	0.42595729	0.558437535	0.775888038	0.669990599	0.900970761	0.000888417	1.006931519	0.873950202	1.162604115	0.918819666	0.771176863	0.644510934	0.917960657	0.004123459
rs62542574-rs35211533-rs111291607	G-T-T	0.06342734		0.841071403	0.642192849	1.113253893	0.224224107	0.997253418	0.757499514	1.310665846	0.994017498	0.844145317	0.617628523	1.145544086	0.281350126
rs35211533-rs111291607-rs12343425	T-T-A	0.062964954	0.28253109	0.948024639	0.719422391	1.236632636	0.686688659	0.993022407	0.760734282	1.296124916	0.951112404	0.953084715	0.70989049	1.287818586	0.768624135
rs35211533-rs111291607-rs12343425	T-G-G	0.064140101	0.558437535	0.930294269	0.710193462	1.220737466	0.601350544	1.250783857	0.976633872	1.597045519	0.079785202	0.74505138	0.556781	1.002838732	0.050534955
rs35211533-rs111291607-rs12343425	C-T-G	0.872550209	0.607216914	1	1	1		1	1	1		1	1	1
rs111291607-rs12343425-rs35515871	T-A-C	0.062563573	0.558437535	0.941357758	0.718521506	1.229040103	0.658344487	0.983067961	0.754095375	1.272185848	0.894381169	0.958319133	0.714003372	1.293464618	0.787306724
rs111291607-rs12343425-rs35515871	G-G-T	0.074088609	0.607216914	0.905022599	0.703062231	1.171651048	0.444846778	1.108829521	0.87929727	1.403206047	0.390563192	0.817440839	0.61989	1.081286055	0.156281598
[truncated: 1,552 more rows]
